# Supplementary material for: The effects of mycorrhizal colonization on phytophagous insects and their natural enemies in soybean fields
Source: PLoS One. 2021 Sep 22;16(9):e0257712. doi: 10.1371/journal.pone.0257712 (PMC8457447; doi:10.1371/journal.pone.0257712)
Supplement: S1 Data — (XLSX) [file pone.0257712.s005.xlsx]

## Sheet: Codage
Items	Abondance
	Varennes	Saint-Simon	Typs de pièges	Traitements inoculant	Potassium (K)	Sites
Tot_insect=total des insectes	abondance des 150 morphoespèces	abondance des 150 morphoespèces	DV= D-Vac (aspirateur)	T=Témoin sans inoculant	0= absence	V= Varennes
Tot_phyto= insectes phytophages	abondance des 36 phyto ( 20 piqueurs suceurs et 16 broyeurs)	abondance des 36 phyto ( 20 piqueurs suceurs et 16 broyeurs)	BJ= Bols Jaunes	MR= Double inoculant Mycorhize+Rhizobium (Bradyrhizobium)	1=présence	S= Simon
Tot_auxi= insectes auxiliaires ou ennemis naturels	abondance des 73 insectes auxiliaires ( 51 hymenoptères et 22 autres)	abondance des 73 insectes auxiliaires ( 51 hymenoptères et 22 autres)	PF= Pièges Fosses	MRB=Triple inoculant Mycorhize+Rhizobium (Bradyrhizobium) + Bacillus pumilus
Tot_Aph=total des pucerons	abondance des pucerons (13 morphoespèces)	abondance des pucerons (13 morphoespèces)
Tot_Aph_En= auxiliaires ou ennemis naturels des pucerons	abondance des insectes ennemis des pucerons (26 morphoespèces )	abondance des insectes ennemis des pucerons (26 morphoespèces )
Tot_piq= insectes piqueurs suceurs	abondance des insectes piqueurs suceurs (20 espèces)	abondance des insectes piqueurs suceurs (20 espèces)
Tot_broy= insectes broyeurs	abondance des insectes broyeurs (16 espèces)	abondance des insectes broyeurs (16 espèces)
Tot_autr_piq= piqueurs suceurs autres que les pucerons	abondance des piqueurs autres que pucerons (7 especes)	abondance des piqueurs autres que pucerons (7 especes)
OTUS pucerons
OTUS cicadelles

## Sheet: Varennes
ID	Groupe (Piqueur -suceur ou Broyeur)	Phytophage/Auxiliaire	Ordre	Morphospecies/OTUs	DVT0_1	DVT0_2	DVT0_3	DVT0_4	DVT0_5	DVT0_6	DVT0_7	DVT0_8	DVT1_1	DVT1_2	DVT1_3	DVT1_4	DVT1_5	DVT1_6	DVT1_7	DVT1_8	DVMR0_1	DVMR0_2	DVMR0_3	DVMR0_4	DVMR0_5	DVMR0_6	DVMR0_7	DVMR0_8	DVMR1_1	DVMR1_2	DVMR1_3	DVMR1_4	DVMR1_5	DVMR1_6	DVMR1_7	DVMR1_8	DVMRB0_1	DVMRB0_2	DVMRB0_3	DVMRB0_4	DVMRB0_5	DVMRB0_6	DVMRB0_7	DVMRB0_8	DVMRB1_1	DVMRB1_2	DVMRB1_3	DVMRB1_4	DVMRB1_5
1	Piqueur -suceur	Phytophage	HEMIPTERA	Aphis glycines	0	0	0	0	3	0	1	0	1	1	1	1	0	0	0	2	0	1	4	2	2	3	0	1	1	0	3	2	1	2	2	0	0	1	0	1	1	2	0	2	0	3	1	2	2
2	Piqueur -suceur	Phytophage	HEMIPTERA	Aphis sp1	0	0	0	0	0	0	0	0	0	0	0	0	0	0	0	0	0	0	0	0	0	0	0	0	0	0	0	0	0	0	0	0	0	0	0	0	0	0	0	0	0	0	0	0	0
3	Piqueur -suceur	Phytophage	HEMIPTERA	Aphis sp2	0	0	0	0	0	0	1	0	0	0	0	0	0	0	0	0	0	0	0	0	0	0	0	0	0	0	0	0	0	1	1	0	0	0	0	0	0	0	1	1	1	0	0	0	0
4	Piqueur -suceur	Phytophage	HEMIPTERA	Eriosoma sp.	0	0	0	0	0	0	0	0	0	0	0	0	0	0	0	0	0	0	0	0	0	0	0	0	0	0	0	0	0	0	0	0	0	1	0	0	0	0	2	0	0	0	0	0	0
5	Piqueur -suceur	Phytophage	HEMIPTERA	Acyrtosiphon sp.	0	1	0	0	0	0	0	0	0	0	0	0	0	0	0	0	0	0	0	0	0	0	0	0	0	0	0	0	0	0	0	0	0	0	0	0	0	0	0	0	0	0	0	0	1
6	Piqueur -suceur	Phytophage	HEMIPTERA	Capitophorus sp.	0	0	0	0	0	0	0	0	0	0	0	0	0	0	0	0	0	0	0	0	0	0	0	0	0	0	0	0	0	0	0	0	0	0	0	0	0	0	0	0	0	0	0	0	0
7	Piqueur -suceur	Phytophage	HEMIPTERA	Rhopalosiphoninus sp.	0	0	0	0	0	0	0	0	0	0	0	0	0	0	0	0	0	0	0	0	0	0	0	0	0	0	0	0	0	0	0	0	0	0	0	0	0	0	0	0	0	0	0	0	0
8	Piqueur -suceur	Phytophage	HEMIPTERA	Aphimorpho 1	0	0	0	0	0	0	0	0	0	0	0	0	0	0	0	0	0	0	0	0	0	0	0	0	0	0	0	0	0	0	0	0	0	0	0	0	0	0	0	0	1	0	0	0	0
9	Piqueur -suceur	Phytophage	HEMIPTERA	Aphimorpho 2	0	0	0	0	0	0	0	0	0	0	0	0	0	0	0	0	0	0	0	0	0	0	0	0	0	0	0	0	0	1	0	0	0	0	0	0	0	0	0	0	0	0	0	0	0
10	Piqueur -suceur	Phytophage	HEMIPTERA	Aphimorpho 3	0	0	0	0	0	0	0	0	0	0	0	0	0	0	0	0	0	0	0	0	0	0	0	0	0	0	0	0	0	0	1	0	0	0	0	0	0	0	0	0	0	0	0	0	0
11	Piqueur -suceur	Phytophage	HEMIPTERA	Therioaphis sp.	0	0	0	0	0	0	0	0	0	0	0	0	0	0	0	0	0	0	0	0	0	0	0	0	0	0	0	0	0	0	0	0	0	0	0	0	0	0	0	0	0	0	0	0	0
12	Piqueur -suceur	Phytophage	HEMIPTERA	Aphis sp3	0	0	0	0	0	0	0	0	0	0	0	0	0	0	0	0	0	0	0	0	0	0	0	0	0	0	0	0	0	0	0	0	0	0	0	0	0	0	0	0	0	0	0	0	0
13	Piqueur -suceur	Phytophage	HEMIPTERA	Uroleucon sp.	0	0	0	0	0	0	0	0	0	0	0	0	0	0	0	0	0	0	0	0	0	0	0	0	0	0	0	0	0	0	0	0	0	0	0	0	0	0	0	0	0	0	0	0	0
14	Piqueur -suceur	Phytophage	HEMIPTERA	Empoasca sp.	5	15	5	10	11	12	5	2	1	15	6	10	3	7	9	4	15	7	9	7	11	5	9	18	0	12	8	9	9	12	10	12	8	9	12	15	8	12	25	8	6	10	11	16	11
15	Piqueur -suceur	Phytophage	HEMIPTERA	Cicamorpho1	0	0	1	0	0	0	0	0	0	0	0	0	0	0	0	0	0	0	0	0	0	0	0	0	0	0	0	0	0	0	0	0	0	0	0	0	0	0	0	0	0	0	0	0	0
16	Piqueur -suceur	Phytophage	HEMIPTERA	Cicamorpho2	0	0	0	0	0	0	0	0	0	0	0	0	0	0	0	0	0	0	0	0	0	0	0	1	0	0	0	0	0	0	0	0	0	0	0	0	0	0	0	0	0	0	0	0	0
17	Piqueur -suceur	Phytophage	HEMIPTERA	Cicamorpho3	0	0	0	0	0	0	0	0	0	0	0	0	0	0	0	0	0	0	0	0	0	0	0	0	0	0	0	0	0	0	0	0	0	0	0	0	0	0	0	0	0	0	0	0	0
18	Piqueur -suceur	Phytophage	HEMIPTERA	Psylmorpho1	0	0	0	0	0	0	0	0	0	0	0	0	0	0	0	0	0	0	0	0	0	0	0	0	0	0	0	0	0	0	0	0	0	0	0	0	0	0	0	0	0	0	0	0	0
19	Piqueur -suceur	Phytophage	THYSANOPTERA	Thripmorpho1	0	0	0	0	1	1	0	0	0	0	0	0	0	0	0	0	0	0	0	0	0	1	0	0	0	0	0	0	1	1	0	0	0	1	0	0	0	0	0	0	0	0	0	0	0
20	Piqueur -suceur	Phytophage	COLEOPTERA	Glischrochilus quadrisignatus	0	0	0	0	0	0	0	0	0	0	0	0	0	0	0	0	0	0	0	0	0	0	0	0	0	0	0	0	0	0	0	0	0	0	0	0	0	0	0	0	0	0	0	0	0
21	Broyeur	Phytophage	COLEOPTERA	Cerotoma trifurcata	0	0	1	1	0	0	0	0	0	0	0	0	0	1	0	0	0	0	0	0	1	1	0	0	0	0	0	0	0	2	0	0	0	1	1	0	0	1	0	0	0	0	0	0	1
22	Broyeur	Phytophage	COLEOPTERA	Chaetocnema aridula	0	2	0	0	1	0	0	0	0	0	0	0	0	0	0	0	0	0	0	2	0	0	0	0	0	0	0	1	1	0	0	0	0	0	0	2	0	0	0	0	0	0	0	0	1
23	Broyeur	Phytophage	COLEOPTERA	Leptinotarsa decemlineata	0	0	0	0	0	0	0	0	0	0	0	0	0	0	0	0	0	0	0	0	0	0	0	0	0	0	0	0	0	0	0	0	0	0	0	0	0	0	0	0	0	0	0	0	0
24	Broyeur	Phytophage	COLEOPTERA	Phyllotreta sp.	0	0	0	0	0	0	0	0	0	0	0	0	0	0	0	0	0	0	1	0	0	0	0	0	0	0	0	0	0	0	0	0	0	0	0	0	0	0	0	0	0	0	0	0	0
25	Broyeur	Phytophage	COLEOPTERA	Altica sp1	0	0	0	0	0	0	0	0	0	0	0	0	0	0	0	0	0	0	0	1	0	0	0	0	0	0	0	0	0	0	0	0	0	0	0	0	0	0	0	0	0	0	0	0	0
26	Broyeur	Phytophage	COLEOPTERA	Altica sp2	0	0	0	0	0	0	0	0	0	0	0	0	0	0	0	0	0	0	0	0	0	0	0	0	0	0	0	0	0	0	0	0	0	0	0	0	0	0	0	0	0	0	0	0	0
27	Broyeur	Phytophage	COLEOPTERA	Altica sp3	0	0	0	0	0	0	0	0	0	0	0	0	0	0	0	0	0	0	0	0	0	0	0	0	0	0	0	0	0	0	0	0	0	0	0	0	0	0	0	0	0	0	0	0	0
28	Broyeur	Phytophage	COLEOPTERA	Altica sp4	0	0	0	0	0	0	0	0	0	0	0	0	0	0	0	0	0	0	0	0	0	0	0	0	0	0	0	0	0	0	0	0	0	0	0	0	0	0	0	0	0	0	0	0	0
29	Broyeur	Phytophage	COLEOPTERA	Atomaria sp.	0	0	0	0	0	0	0	0	0	0	0	0	0	0	0	0	0	0	1	0	0	0	0	0	0	0	0	0	0	0	0	0	0	0	0	0	0	0	0	0	0	0	0	0	0
30	Broyeur	Phytophage	COLEOPTERA	Brachypterus urticae	0	0	0	0	0	0	0	0	0	0	0	0	0	0	0	0	0	0	0	0	0	0	0	0	0	0	0	0	0	0	0	0	0	0	0	0	0	0	0	0	0	0	0	0	0
31	Broyeur	Phytophage	COLEOPTERA	Sitona sp.	0	0	0	0	0	0	0	0	0	0	0	0	0	0	0	0	0	0	0	0	0	0	0	0	0	0	0	0	0	0	0	0	0	0	0	0	0	1	0	0	0	0	0	0	0
32	Broyeur	Phytophage	COLEOPTERA	Baris sp.	0	0	0	0	0	0	2	0	0	0	0	0	0	1	0	1	0	0	0	0	0	0	0	0	0	0	0	0	0	0	0	0	0	0	0	0	0	0	0	0	0	0	0	0	0
33	Broyeur	Phytophage	COLEOPTERA	Ceutorynchus americanus	0	0	0	0	0	0	0	0	0	0	0	0	0	0	0	0	0	0	0	0	0	0	0	0	0	0	0	0	0	0	0	0	0	0	1	0	0	0	0	0	0	0	0	0	0
34	Broyeur	Phytophage	COLEOPTERA	Curcumorpho1	0	0	0	0	0	0	0	0	0	0	0	0	0	0	0	1	0	0	0	0	0	0	0	0	0	0	0	0	0	0	0	0	0	0	0	0	0	0	0	1	0	0	0	0	0
35	Broyeur	Phytophage	COLEOPTERA	Stilbus apicalis	0	0	0	0	0	0	0	0	0	0	0	1	0	0	0	0	0	0	0	0	0	0	1	0	0	0	0	0	0	0	0	0	0	0	0	0	0	0	0	0	0	1	0	0	0
36	Broyeur	Phytophage	DIPTERA	Delia sp.	0	0	0	0	0	0	0	1	0	0	0	0	0	0	0	0	0	0	0	0	0	0	0	0	0	0	0	0	0	0	0	0	0	0	1	0	0	0	0	0	0	0	0	0	0
37		Auxiliaire puceron	HEMIPTERA	Lygus lineolaris	0	0	0	0	2	0	0	0	0	0	1	1	0	0	0	1	0	0	0	0	1	0	0	0	0	0	0	0	0	0	0	0	0	0	0	0	0	0	0	0	0	0	0	0	0
38		Auxiliaire puceron	HEMIPTERA	Mirimorpho1	0	1	1	1	1	0	0	0	0	0	0	0	0	0	0	0	0	0	0	0	0	0	0	0	0	1	0	0	0	0	0	0	0	1	0	1	0	0	0	0	0	0	0	0	0
39		Auxiliaire puceron	HEMIPTERA	Nabis sp	0	0	0	2	1	1	0	0	0	0	1	0	0	0	1	0	0	1	0	0	0	0	1	0	0	0	0	0	0	0	0	1	0	0	0	0	0	0	0	0	0	0	0	0	0
40		Auxiliaire puceron	HEMIPTERA	Podisus brevispinus	0	0	0	0	0	0	0	0	0	0	0	0	0	0	0	0	0	1	0	0	0	0	0	0	0	0	0	0	0	0	0	0	0	0	0	0	0	0	0	0	0	0	0	0	0
41		Auxiliaire puceron	HEMIPTERA	Orius sp.	0	0	0	0	0	0	0	0	0	0	0	0	0	0	0	0	0	0	0	0	0	0	0	0	0	0	0	0	0	0	0	0	0	0	0	0	0	0	0	0	0	0	0	0	0
42		Auxiliaire puceron	HEMIPTERA	Alydimorpho1	0	0	1	0	0	0	0	0	0	0	0	0	0	0	0	0	0	0	0	0	0	0	0	0	0	0	0	0	0	0	0	0	0	0	0	1	0	0	0	0	0	0	0	0	0
43		Auxiliaire puceron	COLEOPTERA	Corticaria sp.	0	0	0	5	1	0	0	0	0	0	0	0	0	0	2	1	0	1	1	0	1	0	1	0	0	2	0	1	1	1	1	0	0	0	0	2	1	0	3	1	0	2	1	1	0
44		Auxiliaire puceron	COLEOPTERA	Harmonia axydiris	0	0	0	0	0	0	0	0	0	0	1	0	0	0	0	0	0	0	0	0	0	0	1	0	0	0	0	0	0	1	0	0	0	1	0	0	0	0	0	1	0	0	0	1	0
45		Auxiliaire puceron	COLEOPTERA	Coccinella septempunctata	0	0	0	0	0	0	0	0	0	0	0	0	0	0	0	0	0	0	0	0	0	0	0	0	0	0	0	1	0	0	0	1	0	0	0	0	0	0	0	0	0	0	0	0	0
46		Auxiliaire puceron	COLEOPTERA	Coleomegilla maculata	0	1	0	1	0	0	0	0	0	1	0	0	0	0	0	0	0	0	0	0	0	0	0	0	0	0	0	0	0	0	0	0	0	1	0	1	0	0	0	0	0	0	0	0	0
47		Auxiliaire puceron	COLEOPTERA	Propylea quatuordecimpunctata	1	0	0	1	0	3	0	0	0	0	0	0	0	0	0	1	2	0	0	1	2	2	0	0	1	0	0	1	2	1	0	1	1	0	0	0	1	0	1	0	0	1	1	1	2
48		Auxiliaire puceron	COLEOPTERA	Hippodamia parenthesis	0	0	0	0	0	0	0	0	0	0	0	0	0	0	0	0	0	0	0	0	0	0	0	0	0	0	0	0	0	0	0	0	0	0	0	0	0	0	0	0	0	0	0	0	0
49		Auxiliaire puceron	COLEOPTERA	Philonthus sp.	0	0	0	0	0	0	0	0	0	0	0	0	0	0	0	0	0	0	0	0	0	0	0	0	0	0	0	0	0	0	0	0	0	0	0	0	0	0	0	0	0	0	0	0	0
50		Auxiliaire puceron	COLEOPTERA	Staphylinus sp1	0	0	0	0	0	0	0	0	0	0	0	0	0	0	0	0	0	0	0	0	0	0	0	0	0	0	0	0	0	0	0	0	0	0	0	0	0	0	0	0	0	0	0	0	0
51		Auxiliaire puceron	COLEOPTERA	Staphylinus sp2	0	0	0	0	0	0	0	0	0	0	0	0	0	0	0	0	0	0	0	0	0	0	0	0	0	0	0	0	0	0	0	0	0	0	0	0	0	0	0	0	0	0	0	0	0
52		Auxiliaire puceron	COLEOPTERA	Pteroticus madidus	0	0	0	0	0	0	0	0	0	0	0	0	0	0	0	0	0	0	0	0	0	0	0	0	0	0	0	0	0	0	0	0	0	0	0	0	0	0	0	0	0	0	0	0	0
53		Auxiliaire puceron	COLEOPTERA	Bembidion quadrimaculatum	0	0	0	0	0	0	0	0	0	0	0	0	0	0	0	0	0	0	0	0	0	0	0	0	0	0	0	0	0	0	0	0	0	0	0	0	0	0	0	0	0	0	0	0	0
54		Auxiliaire puceron	COLEOPTERA	Agonum sp.	0	0	0	0	0	0	0	0	0	0	0	0	0	0	0	0	0	0	0	0	0	0	0	0	0	0	0	0	0	0	0	0	0	0	0	0	0	0	0	0	0	0	0	0	0
55		Auxiliaire puceron	COLEOPTERA	Chlaenius emarginatus	0	0	0	0	0	0	0	0	0	0	0	0	0	0	0	0	0	0	0	0	0	0	0	0	0	0	0	0	0	0	0	0	0	0	0	0	0	0	0	0	0	0	0	0	0
56		Auxiliaire puceron	COLEOPTERA	Anisodactylus sanctaecrucis	0	0	0	0	0	0	0	0	0	0	0	0	0	0	0	0	0	0	0	0	0	0	0	0	0	0	0	0	0	0	0	0	0	0	0	0	0	0	0	0	0	0	0	0	0
57		Auxiliaire puceron	COLEOPTERA	Caramorpho1	0	0	0	0	0	0	0	0	0	0	0	0	0	0	0	0	0	0	0	0	0	0	0	0	0	0	0	0	0	0	0	0	0	0	0	0	0	0	0	0	0	0	0	0	0
58		Auxiliaire puceron	COLEOPTERA	Anthimorpho1	0	0	0	0	0	0	0	0	0	0	0	0	0	0	0	0	0	0	0	0	0	0	0	0	0	0	0	0	0	0	0	0	0	0	0	0	0	0	0	0	0	0	0	0	0
59		Auxiliaire puceron	HYMENOPTERA	Aphidius ervi	0	0	0	0	0	0	0	0	0	0	0	0	0	0	0	0	0	0	0	1	0	0	0	0	0	0	0	0	0	0	0	0	0	0	0	0	0	0	0	0	0	0	0	0	0
60		Auxiliaire puceron	DIPTERA	Syrphimorpho1	0	0	0	0	0	0	0	0	0	0	0	0	0	0	0	0	0	0	0	0	0	0	0	0	0	0	0	0	0	0	0	0	0	0	0	0	0	0	0	0	0	0	0	0	0
61		Auxiliaire puceron	DIPTERA	Syrphimorpho2	0	0	0	0	0	0	0	0	0	0	0	0	0	0	0	0	0	0	0	0	0	0	0	0	0	0	0	0	0	0	0	0	0	0	0	0	0	0	0	0	0	0	0	0	0
62		Auxiliaire puceron	DIPTERA	Syrphimorpho3	0	0	0	0	0	0	0	0	0	0	0	0	0	0	0	0	0	0	0	0	0	0	0	0	0	0	0	0	0	0	0	0	0	0	0	0	0	0	0	0	0	0	0	0	0
63		Auxi_autre	HYMENOPTERA	Bracomorpho1	0	0	0	0	0	0	0	0	0	0	0	0	0	0	0	0	0	0	2	0	0	0	0	0	0	0	0	0	0	0	0	0	0	0	0	0	0	0	0	0	0	0	0	0	0
64		Auxi_autre	HYMENOPTERA	Bracomorpho2	0	0	0	0	0	0	0	0	0	0	0	0	0	0	0	0	0	0	0	0	0	0	1	0	0	0	0	0	0	0	0	0	0	0	0	0	0	0	0	0	0	0	0	0	0
65		Auxi_autre	HYMENOPTERA	Bracomorpho3	0	0	0	0	0	0	0	0	0	0	0	0	0	0	0	0	0	0	0	0	0	0	0	0	0	0	0	0	0	0	0	0	0	0	0	0	0	0	0	0	0	0	0	0	0
66		Auxi_autre	HYMENOPTERA	Bracomorpho4	0	0	0	0	0	0	0	0	0	0	0	0	0	0	0	0	0	0	0	0	0	0	0	0	0	0	0	0	0	0	0	0	0	0	0	0	0	0	0	0	0	0	0	0	0
67		Auxi_autre	HYMENOPTERA	Hymorpho1	0	0	0	0	0	0	0	0	0	0	0	0	0	0	0	0	0	0	1	0	0	0	0	0	0	0	0	0	0	0	0	0	0	0	0	0	0	0	0	0	0	0	0	0	0
68		Auxi_autre	HYMENOPTERA	Hymorpho2	0	0	0	0	2	0	0	0	0	0	0	0	0	0	0	0	0	0	1	0	0	0	0	0	0	0	0	0	0	0	0	0	0	0	0	0	0	0	0	0	0	0	0	0	0
69		Auxi_autre	HYMENOPTERA	Hymorpho3	0	0	0	0	0	0	0	0	0	0	0	0	0	0	0	0	0	0	0	0	0	0	0	0	0	0	0	0	0	0	0	0	0	0	0	0	0	0	0	0	0	0	1	0	0
70		Auxi_autre	HYMENOPTERA	Hymorpho4	0	0	0	0	0	0	0	0	0	0	0	0	0	0	0	0	0	0	0	0	0	0	0	0	0	0	0	1	0	0	0	0	0	0	0	0	0	0	0	0	0	0	0	0	0
71		Auxi_autre	HYMENOPTERA	Hymorpho5	0	0	0	0	0	0	0	0	0	0	0	0	0	0	0	0	0	0	0	0	0	0	0	0	0	0	0	0	1	0	0	0	0	0	0	0	0	0	0	0	0	1	0	0	0
72		Auxi_autre	HYMENOPTERA	Hymorpho6	0	0	0	0	1	0	0	0	0	0	0	0	0	0	0	0	0	0	0	0	0	0	0	0	0	0	0	0	0	0	0	0	0	0	0	0	0	0	0	0	0	0	0	0	0
73		Auxi_autre	HYMENOPTERA	Hymorpho7	0	0	0	0	1	0	0	0	0	0	0	0	0	0	0	0	0	0	0	0	0	0	0	0	0	0	0	0	0	0	0	0	0	0	0	0	0	0	0	0	0	0	0	0	0
74		Auxi_autre	HYMENOPTERA	Hymorpho8	0	0	0	0	0	0	0	0	0	0	0	0	0	0	0	0	0	0	0	0	0	0	0	0	0	0	0	0	0	0	0	0	0	0	0	0	0	0	0	1	0	0	0	0	0
75		Auxi_autre	HYMENOPTERA	Hymorpho9	0	0	0	0	0	0	0	0	0	0	0	0	0	0	0	0	0	0	0	0	0	0	0	0	0	0	0	0	0	0	0	0	0	0	0	0	0	0	0	0	0	0	0	0	0
76		Auxi_autre	HYMENOPTERA	Hymorpho10	0	0	0	0	0	0	0	0	0	0	0	0	0	0	0	0	0	0	0	0	0	0	0	0	0	0	0	0	0	0	0	0	0	0	0	0	0	0	0	0	0	0	0	0	0
77		Auxi_autre	HYMENOPTERA	Hymorpho11	0	0	0	0	0	0	0	0	0	0	0	0	0	0	0	0	0	0	0	0	0	0	0	0	0	0	0	0	0	0	0	0	0	0	0	0	0	0	0	0	0	0	0	0	0
78		Auxi_autre	HYMENOPTERA	Hymorpho12	0	0	0	0	0	0	0	0	0	0	0	0	0	0	0	0	0	0	0	0	0	0	0	0	0	0	0	0	0	0	0	0	0	0	0	0	0	0	0	0	0	0	0	0	0
79		Auxi_autre	HYMENOPTERA	Hymorpho13	0	0	0	0	0	0	0	0	0	0	0	0	0	0	0	0	0	0	0	0	0	0	0	0	0	0	0	0	0	0	0	0	0	0	0	0	0	0	0	0	0	0	0	0	0
80		Auxi_autre	HYMENOPTERA	Hymorpho14	0	0	0	0	0	0	0	0	0	0	0	0	0	0	0	0	0	0	0	0	0	0	0	0	0	0	0	0	0	0	0	0	0	0	0	0	0	0	0	0	0	0	0	0	0
81		Auxi_autre	HYMENOPTERA	Hymorpho15	0	0	0	0	0	0	0	0	0	0	0	0	0	0	0	0	0	0	0	0	0	0	0	0	0	0	0	0	0	0	0	0	0	0	0	0	0	0	0	0	0	0	0	0	0
82		Auxi_autre	HYMENOPTERA	Hymorpho16	0	0	0	0	0	0	0	0	0	0	0	0	0	0	0	0	0	0	0	0	0	0	0	0	0	0	0	0	0	0	0	0	0	0	0	0	0	0	0	0	0	0	0	0	0
83		Auxi_autre	HYMENOPTERA	Hymorpho17	0	0	0	0	0	0	0	0	0	0	0	0	0	0	0	0	0	0	0	0	0	0	0	0	0	0	0	0	0	0	0	0	0	0	0	0	0	0	0	0	0	0	0	0	0
84		Auxi_autre	HYMENOPTERA	Hymorpho18	0	0	0	0	0	0	0	0	0	0	0	0	0	0	0	0	0	0	0	0	0	0	0	0	0	0	0	0	0	0	0	0	0	0	0	0	0	0	0	0	0	0	0	0	0
85		Auxi_autre	HYMENOPTERA	Hymorpho19	0	0	0	0	0	0	0	0	0	0	0	0	0	0	0	0	0	0	0	0	0	0	0	0	0	0	0	0	0	0	0	0	0	0	0	0	0	0	0	0	0	0	0	0	0
86		Auxi_autre	HYMENOPTERA	Hymorpho20	0	0	0	0	0	0	0	0	0	0	0	0	0	0	0	0	0	0	0	0	0	0	0	0	0	0	0	0	0	0	0	0	0	0	0	0	0	0	0	0	0	0	0	0	0
87		Auxi_autre	HYMENOPTERA	Hymorpho21	0	0	0	0	0	0	0	0	0	0	0	0	0	0	0	0	0	0	0	0	0	0	0	0	0	0	0	0	0	0	0	0	0	0	0	0	0	0	0	0	0	0	0	0	0
88		Auxi_autre	HYMENOPTERA	Hymorpho22	0	0	0	0	0	0	0	0	0	0	0	0	0	0	0	0	0	0	0	0	0	0	0	0	0	0	0	0	0	0	0	0	0	0	0	0	0	0	0	0	0	0	0	0	0
89		Auxi_autre	HYMENOPTERA	Hymorpho23	0	0	0	0	0	0	0	0	0	0	0	0	0	0	0	0	0	0	0	0	0	0	0	0	0	0	0	0	0	0	0	0	0	0	0	0	0	0	0	0	0	0	0	0	0
90		Auxi_autre	HYMENOPTERA	Hymorpho24	0	0	0	0	0	0	0	0	0	0	0	0	0	0	0	0	0	0	0	0	0	0	0	0	0	0	0	0	0	0	0	0	0	0	0	0	0	0	0	0	0	0	0	0	0
91		Auxi_autre	HYMENOPTERA	Hymorpho25	0	0	0	0	0	0	0	0	0	0	0	0	0	0	0	0	0	0	0	0	0	0	0	0	0	0	0	0	0	0	0	0	0	0	0	0	0	0	0	0	0	0	0	0	0
92		Auxi_autre	HYMENOPTERA	Hymorpho26	0	0	0	0	0	0	0	0	0	0	0	0	0	0	0	0	0	0	0	0	0	0	0	0	0	0	0	0	0	0	0	0	0	0	0	0	0	0	0	0	0	0	0	0	0
93		Auxi_autre	HYMENOPTERA	Hymorpho27	0	0	0	0	0	0	0	0	0	0	0	0	0	0	0	0	0	0	0	0	0	0	0	0	0	0	0	0	0	0	0	0	0	0	0	0	0	0	0	0	0	0	0	0	0
94		Auxi_autre	HYMENOPTERA	Hymorpho28	0	0	0	0	0	0	0	0	0	0	0	0	0	0	0	0	0	0	0	0	0	0	0	0	0	0	0	0	0	0	0	0	0	0	0	0	0	0	0	0	0	0	0	0	0
95		Auxi_autre	HYMENOPTERA	Hymorpho29	0	0	0	0	0	0	0	0	0	0	0	0	0	0	0	0	0	0	0	0	0	0	0	0	0	0	0	0	0	0	0	0	0	0	0	0	0	0	0	0	0	0	0	0	0
96		Auxi_autre	HYMENOPTERA	Hymorpho30	0	0	0	0	0	0	0	0	0	0	0	0	0	0	0	0	0	0	0	0	0	0	0	0	0	0	0	0	0	0	0	0	0	0	0	0	0	0	0	0	0	0	0	0	0
97		Auxi_autre	HYMENOPTERA	Hymorpho31	0	0	0	0	0	0	0	0	0	0	0	0	0	0	0	0	0	0	0	0	0	0	0	0	0	0	0	0	0	0	0	0	0	0	0	0	0	0	0	0	0	0	0	0	0
98		Auxi_autre	HYMENOPTERA	Hymorpho32	0	0	0	0	0	0	0	0	0	0	0	0	0	0	0	0	0	0	0	0	0	0	0	0	0	0	0	0	0	0	0	0	0	0	0	0	0	0	0	0	0	0	0	0	0
99		Auxi_autre	HYMENOPTERA	Hymorpho33	0	0	0	0	0	0	0	0	0	0	0	0	0	0	0	0	0	0	0	0	0	0	0	0	0	0	0	0	0	0	0	0	0	0	0	0	0	0	0	0	0	0	0	0	0
100		Auxi_autre	HYMENOPTERA	Hymorpho34	0	0	0	0	0	0	0	0	0	0	0	0	0	0	0	0	0	0	0	0	0	0	0	0	0	0	0	0	0	0	0	0	0	0	0	0	0	0	0	0	0	0	0	0	0
101		Auxi_autre	HYMENOPTERA	Hymorpho35	0	0	0	0	0	0	0	0	0	0	0	0	0	0	0	0	0	0	0	0	0	0	0	0	0	0	0	0	0	0	0	0	0	0	0	0	0	0	0	0	0	0	0	0	0
102		Auxi_autre	HYMENOPTERA	Hymorpho36	0	0	0	0	0	0	0	0	0	0	0	0	0	0	0	0	0	0	0	0	0	0	0	0	0	0	0	0	0	0	0	0	0	0	0	0	0	0	0	0	0	0	0	0	0
103		Auxi_autre	HYMENOPTERA	Hymorpho30	0	0	0	0	0	0	0	0	0	0	0	0	0	0	0	0	0	0	0	0	0	0	0	0	0	0	0	0	0	0	0	0	0	0	0	0	0	0	0	0	0	0	0	0	0
104		Auxi_autre	HYMENOPTERA	Hymorpho31	0	0	0	0	0	0	0	0	0	0	0	0	0	0	0	0	0	0	0	0	0	0	0	0	0	0	0	0	0	0	0	0	0	0	0	0	0	0	0	0	0	0	0	0	0
105		Auxi_autre	HYMENOPTERA	Hymorpho39	0	0	0	0	0	0	0	0	0	0	0	0	0	0	0	0	0	0	0	0	0	0	0	0	0	0	0	0	0	0	0	0	0	0	0	0	0	0	0	0	0	0	0	0	0
106		Auxi_autre	HYMENOPTERA	Hymorpho40	0	0	0	0	0	0	0	0	0	0	0	0	0	0	0	0	0	0	0	0	0	0	0	0	0	0	0	0	0	0	0	0	0	0	0	0	0	0	0	0	0	0	0	0	0
107		Auxi_autre	HYMENOPTERA	Hymorpho41	0	0	0	0	0	0	0	0	0	0	0	0	0	0	0	0	0	0	0	0	0	0	0	0	0	0	0	0	0	0	0	0	0	0	0	0	0	0	0	0	0	0	0	0	0
108		Auxi_autre	HYMENOPTERA	Hymorpho42	0	0	0	0	0	0	0	0	0	0	0	0	0	0	0	0	0	0	0	0	0	0	0	0	0	0	0	0	0	0	0	0	0	0	0	0	0	0	0	0	0	0	0	0	0
109		Auxi_autre	HYMENOPTERA	Ichneumorpho1	0	0	0	0	0	0	0	0	0	0	0	0	0	0	0	0	0	0	0	0	0	0	0	0	0	0	0	0	0	0	0	0	0	0	0	0	0	0	0	0	0	0	0	0	0
110		Neutre	COLEOPTERA	Systelloderes biceps	0	0	0	0	0	0	0	0	0	0	0	0	0	0	0	0	0	0	0	0	0	0	0	0	0	0	0	0	0	0	0	0	0	0	0	0	0	0	0	0	0	0	0	0	0
111		Neutre	COLEOPTERA	Ataenius	0	0	0	0	0	0	0	0	0	0	0	0	0	0	0	0	0	0	0	0	0	0	0	0	0	0	0	0	0	0	0	0	0	0	0	0	0	0	0	0	0	0	0	0	0
112		Neutre	COLEOPTERA	Elatemorpho1	0	0	0	0	0	0	0	0	0	0	0	0	0	0	0	0	0	0	0	0	0	0	0	0	0	0	0	0	0	0	0	0	0	0	0	0	0	0	0	0	0	0	0	0	0
113		Neutre	DIPTERA	Rivella sp.	2	0	0	1	1	2	1	1	0	0	0	0	0	0	0	1	1	0	5	5	2	2	2	2	1	2	1	1	0	1	3	1	0	0	0	3	2	0	2	2	0	1	0	1	6
114		Neutre	DIPTERA	Euaresta bella	0	0	0	1	0	0	0	0	0	0	0	0	0	0	0	0	0	0	0	0	0	0	0	0	0	0	0	0	0	0	1	0	0	0	0	0	0	0	0	0	0	0	0	0	0
115		Neutre	DIPTERA	Condylostylus sp.	1	0	0	0	0	0	0	1	0	0	0	0	0	0	0	0	1	0	0	0	0	0	0	0	0	0	0	0	0	0	1	0	0	0	0	0	0	0	0	0	0	0	1	0	0
116		Neutre	DIPTERA	Tipula sp.	0	0	0	0	0	0	0	0	0	0	0	0	0	0	0	0	0	0	0	0	1	0	0	0	0	0	0	0	0	0	0	0	0	0	0	0	0	0	0	0	0	0	0	0	0
117		Neutre	DIPTERA	Bradysia sp.	2	1	1	0	3	0	1	1	0	2	1	0	1	3	0	1	2	0	0	1	1	1	0	0	0	1	1	0	0	0	1	0	1	0	1	4	2	2	3	0	1	0	0	1	1
118		Neutre	DIPTERA	Microdrosophila sp.	1	0	0	0	3	0	0	1	0	2	0	2	0	1	1	1	0	1	2	2	1	3	1	1	1	0	2	1	2	2	1	0	0	0	1	1	0	0	1	1	0	0	3	2	0
119		Neutre	DIPTERA	Chiromorpho1	1	1	2	0	0	1	1	2	0	4	0	3	0	1	0	0	2	0	1	2	1	2	0	0	0	0	0	1	1	0	0	0	0	0	0	8	0	2	0	2	0	3	0	0	1
120		Neutre	DIPTERA	Chiromorpho2	0	0	2	0	1	3	0	0	1	0	0	0	0	0	0	0	3	0	0	0	2	0	0	0	0	0	1	1	0	0	0	0	0	0	0	0	0	0	0	0	0	0	0	4	0
121		Neutre	DIPTERA	Chiromorpho3	1	2	0	0	0	1	0	0	0	1	0	0	0	0	0	0	1	0	1	0	0	1	0	0	0	0	3	0	1	3	0	1	2	1	0	2	2	2	0	1	1	0	0	0	0
122		Neutre	DIPTERA	Anthomorpho1	0	0	0	0	0	0	0	0	0	0	0	0	0	0	0	0	0	0	0	0	0	0	0	0	0	0	0	0	0	0	0	0	0	0	0	0	0	0	0	0	0	0	0	0	0
123		Neutre	DIPTERA	Platypalpus sp.	0	1	3	1	1	1	1	1	0	2	0	0	0	4	1	0	0	0	1	0	1	1	1	0	0	0	1	1	6	0	1	1	0	0	0	0	1	1	0	0	0	0	0	0	1
124		Neutre	DIPTERA	Empimorpho1	0	0	0	0	0	0	0	1	0	0	0	0	0	0	0	0	0	0	0	0	0	0	0	0	1	0	0	0	0	0	0	0	0	0	0	0	1	0	0	0	0	0	0	0	0
125		Neutre	DIPTERA	Diplonevra sp.	0	1	1	0	1	0	2	0	1	0	0	0	0	0	0	0	0	0	0	0	0	0	1	0	0	0	0	0	0	0	0	0	0	0	1	0	1	0	0	0	0	0	0	2	1
126		Neutre	DIPTERA	Diptmorpho1	1	0	0	0	0	0	0	0	0	0	1	0	0	0	0	0	0	0	0	0	0	1	0	0	0	0	0	0	0	0	1	0	0	0	0	1	0	0	0	0	0	0	1	0	0
127		Neutre	DIPTERA	Diptmorpho2	1	0	0	0	0	2	0	0	0	0	0	0	0	0	0	0	0	0	0	2	0	0	0	0	0	2	0	1	0	0	0	0	0	0	0	0	0	0	0	1	0	1	0	0	0
128		Neutre	DIPTERA	Diptmorpho3	0	0	0	0	0	0	0	0	0	0	0	0	0	0	0	0	0	0	0	0	0	0	0	0	0	1	0	0	0	0	0	0	0	0	1	0	0	0	0	0	0	0	0	0	0
129		Neutre	DIPTERA	Diptmorpho4	0	0	0	0	0	0	0	0	0	0	0	0	0	0	0	0	0	0	0	0	0	0	0	0	0	1	0	0	0	0	0	0	0	0	0	0	0	0	0	0	0	0	0	0	0
130		Neutre	DIPTERA	Diptmorpho5	0	0	0	0	0	0	0	0	0	0	0	0	0	1	1	0	0	0	1	0	0	0	0	0	0	0	0	0	0	0	0	0	0	0	0	0	0	0	0	0	0	0	0	1	0
131		Neutre	DIPTERA	Diptmorpho6	0	0	0	0	0	0	0	0	0	0	0	1	0	0	0	0	0	0	0	0	0	0	0	0	0	0	0	0	0	0	0	0	0	0	0	0	0	0	0	0	0	0	0	0	0
132		Neutre	DIPTERA	Diptmorpho7	0	0	0	0	0	0	0	0	0	0	0	0	0	0	0	1	0	0	0	0	0	1	0	0	0	0	0	0	0	0	0	0	0	0	0	0	0	0	0	0	0	0	0	0	0
133		Neutre	DIPTERA	Diptmorpho8	0	0	0	0	0	0	0	0	0	0	0	0	0	0	0	0	0	0	0	0	0	0	0	0	0	0	0	0	0	0	0	0	0	0	0	0	0	0	0	0	0	0	0	0	0
134		Neutre	DIPTERA	Diptmorpho9	0	0	0	0	0	0	0	0	0	0	0	0	0	0	0	0	0	0	0	0	0	0	0	0	0	0	0	0	0	0	0	0	0	0	0	0	0	0	0	0	0	0	0	0	0
135		Neutre	DIPTERA	Diptmorpho10	0	0	0	0	0	0	0	0	0	0	0	0	0	0	0	0	0	0	0	0	0	0	0	0	0	0	0	0	0	0	0	0	0	0	0	0	0	0	0	0	0	0	0	0	0
136		Neutre	DIPTERA	Diptmorpho11	2	0	0	2	2	0	0	0	0	1	1	0	0	1	1	1	0	0	1	2	2	0	0	0	0	3	2	0	3	1	0	1	1	1	0	2	0	0	0	0	0	0	0	1	0
137		Neutre	DIPTERA	Diptmorpho12	0	0	0	0	0	0	0	0	0	0	0	0	0	0	0	0	0	0	0	0	0	0	0	0	0	0	0	0	0	0	0	0	0	0	0	0	0	0	0	0	0	0	0	0	0
138		Neutre	DIPTERA	Diptmorpho13	0	0	0	0	0	0	0	0	0	0	0	0	0	0	0	0	0	0	0	0	0	0	0	0	0	0	0	0	0	0	0	0	0	0	0	0	0	0	0	0	0	0	0	0	0
139		Neutre	DIPTERA	Diptmorpho14	0	0	0	0	0	0	0	0	0	0	0	0	0	0	0	0	0	0	0	0	0	0	0	0	0	0	0	0	0	0	0	0	0	0	0	0	0	0	0	0	0	0	0	0	0
140		Neutre	DIPTERA	Diptmorpho15	0	0	0	0	0	0	0	0	0	0	0	0	0	0	0	0	0	0	0	0	0	0	0	0	0	0	0	0	0	0	0	0	0	0	0	0	0	0	0	0	0	0	0	0	0
141		Neutre	DIPTERA	Diptmorpho16	0	0	0	0	0	0	0	0	0	0	0	0	0	0	0	0	0	0	0	0	0	0	0	0	0	0	0	0	0	0	0	0	0	0	0	0	0	0	0	0	0	0	0	0	0
142		Neutre	DIPTERA	Diptmorpho17	0	0	0	0	0	0	0	0	0	0	0	0	0	0	0	0	0	0	0	0	0	0	0	0	0	0	0	0	0	0	0	0	0	0	0	0	0	0	0	0	0	0	0	0	0
143		Neutre	DIPTERA	Diptmorpho18	0	0	0	0	0	0	0	0	0	0	0	0	0	0	0	0	0	0	0	0	0	0	0	0	0	0	0	0	0	0	0	0	0	0	0	0	0	0	0	0	0	0	0	0	0
144		Neutre	DIPTERA	Diptmorpho19	0	0	0	0	0	0	0	0	0	0	0	0	0	0	0	0	0	0	0	0	0	0	0	0	0	0	0	0	0	0	0	0	0	0	0	0	0	0	0	0	0	0	0	0	0
145		Neutre	DIPTERA	Diptmorpho20	0	0	0	0	0	0	0	0	0	0	0	0	0	0	0	0	0	0	0	0	0	0	0	0	0	0	0	0	0	0	0	0	0	0	0	0	0	0	0	0	0	0	0	0	0
146		Neutre	DIPTERA	Diptmorpho21	0	0	0	0	0	0	0	0	0	0	0	0	0	0	0	0	0	0	0	0	0	0	0	0	0	0	0	0	0	0	0	0	0	0	0	0	0	0	0	0	0	0	0	0	0
147		Neutre	DIPTERA	Diptmorpho22	0	0	0	0	0	0	0	0	0	0	0	0	0	0	0	0	0	0	0	0	0	0	0	0	0	0	0	0	0	0	0	0	0	0	0	0	0	0	0	0	0	0	0	0	0
148		Neutre	DIPTERA	Muscimorpho1	0	0	0	0	0	0	0	0	0	0	0	0	0	0	0	0	0	0	0	0	0	0	0	0	0	0	0	0	0	0	0	0	0	0	0	0	0	0	0	0	0	0	0	0	0
149		Neutre	ORTHOPTERA	Gryllus	0	0	0	0	0	0	0	0	0	0	0	0	0	0	0	0	0	0	0	0	0	0	0	0	0	0	0	0	0	0	0	0	0	0	0	0	0	0	0	0	0	0	0	0	0
150		Neutre	HYMENOPTERA	Formorpho1	0	0	0	0	0	0	0	0	0	0	0	0	0	0	0	0	0	0	0	0	0	0	0	0	0	0	0	0	0	0	0	0	0	0	0	0	0	0	0	0	0	0	0	0	0
				Tot_insect	18	26	18	26	37	27	15	11	4	29	13	19	4	20	16	16	27	12	32	28	29	24	19	23	5	25	22	22	29	29	24	19	13	18	19	44	20	23	38	22	10	23	20	33	28
				Tot_phyto	5	18	7	11	16	13	9	3	2	16	7	12	3	9	9	8	15	8	15	12	14	10	10	20	1	12	11	12	12	19	14	12	8	13	15	18	9	16	28	12	8	14	12	18	16
				Tot_auxi	1	2	2	10	9	4	0	0	0	1	3	1	0	0	3	3	2	3	5	2	4	2	4	0	1	3	0	4	4	3	1	3	1	3	0	5	2	0	4	3	0	4	3	3	2
				Tot_Aph	0	1	0	0	3	0	2	0	1	1	1	1	0	0	0	2	0	1	4	2	2	3	0	1	1	0	3	2	1	4	4	0	0	2	0	1	1	2	3	3	2	3	1	2	3
				Tot_Aph_En	1	2	2	10	5	4	0	0	0	1	3	1	0	0	3	3	2	3	1	2	4	2	3	0	1	3	0	3	3	3	1	3	1	3	0	5	2	0	4	2	0	3	2	3	2
				Tot_piq	5	16	6	10	15	13	7	2	2	16	7	11	3	7	9	6	15	8	13	9	13	9	9	20	1	12	11	11	11	17	14	12	8	12	12	16	9	14	28	11	8	13	12	18	14
				Tot_broy	0	2	1	1	1	0	2	1	0	0	0	1	0	2	0	2	0	0	2	3	1	1	1	0	0	0	0	1	1	2	0	0	0	1	3	2	0	2	0	1	0	1	0	0	2
				Tot_autr_piq	5	15	6	10	12	13	5	2	1	15	6	10	3	7	9	4	15	7	9	7	11	6	9	19	0	12	8	9	10	13	10	12	8	10	12	15	8	12	25	8	6	10	11	16	11
[truncated: 100 more columns]

## Sheet: OTUs
OTUs	Order	Family	Genus	Specie	Morphoespece
OTU_1	o_HEMIPTERA	f_Aphididae	g_Aphis	s_glycines	Aphis glycines
OTU_2	o_HEMIPTERA	f_Aphididae	g_Aphis	s_sp1	Aphis sp1
OTU_3	o_HEMIPTERA	f_Aphididae	g_Aphis	s_sp2	Aphis sp2
OTU_4	o_HEMIPTERA	f_Aphididae	g_Eriosoma	s_sp.	Eriosoma sp.
OTU_5	o_HEMIPTERA	f_Aphididae	g_Acyrtosiphon	s_ sp.	Acyrtosiphon sp.
OTU_6	o_HEMIPTERA	f_Aphididae	g_Capitophorus	s_sp.	Capitophorus sp.
OTU_7	o_HEMIPTERA	f_Aphididae	g_Rhopalosiphoninus	s_sp.	Rhopalosiphoninus sp.
OTU_8	o_HEMIPTERA	f_Aphididae	g_Aphimorpho 1	s_Aphimorpho 1	Aphimorpho 1
OTU_9	o_HEMIPTERA	f_Aphididae	g_Aphimorpho 2	s_Aphimorpho 2	Aphimorpho 2
OTU_10	o_HEMIPTERA	f_Aphididae	g_Aphimorpho 3	s_Aphimorpho 3	Aphimorpho 3
OTU_11	o_HEMIPTERA	f_Aphididae	g_Therioaphis	s_sp.	Therioaphis sp.
OTU_12	o_HEMIPTERA	f_Aphididae	g_Aphis	s_sp3	Aphis sp3
OTU_13	o_HEMIPTERA	f_Aphididae	g_Uroleucon	s_sp.	Uroleucon sp.
OTU_14	o_HEMIPTERA	f_Psyllidae	g_Empoasca	s_sp.	Empoasca sp.
OTU_15	o_HEMIPTERA	f_Cicadellidae	g_Cicamorpho1	s_Cicamorpho1	Cicamorpho1
OTU_16	o_HEMIPTERA	f_Cicadellidae	g_Cicamorpho2	s_Cicamorpho2	Cicamorpho2
OTU_17	o_HEMIPTERA	f_Miridae	g_Cicamorpho3	s_Cicamorpho3	Cicamorpho3
OTU_18	o_HEMIPTERA	f_Cicadellidae	g_Psylmorpho1	s_Psylmorpho1	Psylmorpho1
OTU_19	o_THYSANOPTERA	f_Aeolothripidae	g_Thripmorpho1	s_Thripmorpho1	Thripmorpho1
OTU_20	o_COLEOPTERA	f_Nitidulidae	g_Glischrochilus	s_quadrisignatus	Glischrochilus quadrisignatus
OTU_21	o_COLEOPTERA	f_Chrysomelidae	g_Cerotoma	s_trifurcata	Cerotoma trifurcata
OTU_22	o_COLEOPTERA	f_Chrysomelidae	g_Chaetocnema	s_aridula	Chaetocnema aridula
OTU_23	o_COLEOPTERA	f_Chrysomelidae	g_Leptinotarsa	s_decemlineata	Leptinotarsa decemlineata
OTU_24	o_COLEOPTERA	f_Chrysomelidae	g_Phyllotreta	s_sp.	Phyllotreta sp.
OTU_25	o_COLEOPTERA	f_Chrysomelidae	g_Altica	s_sp1	Altica sp1
OTU_26	o_COLEOPTERA	f_Chrysomelidae	g_Altica	s_sp2	Altica sp2
OTU_27	o_COLEOPTERA	f_Chrysomelidae	g_Altica	s_sp3	Altica sp3
OTU_28	o_COLEOPTERA	f_Chrysomelidae	g_Altica	s_sp4	Altica sp4
OTU_29	o_COLEOPTERA	f_Cryptophagidae	g_Atomaria	s_sp.	Atomaria sp.
OTU_30	o_COLEOPTERA	f_Nitidulidae	g_Brachypterus	s_urticae	Brachypterus urticae
OTU_31	o_COLEOPTERA	f_Curculionidae	g_Sitona	Sitona sp.	Sitona sp.
OTU_32	o_COLEOPTERA	f_Curculionidae	g_Baris	s_sp.	Baris sp.
OTU_33	o_COLEOPTERA	f_Curculionidae	g_Ceutorynchus	s_americanus	Ceutorynchus americanus
OTU_34	o_COLEOPTERA	f_Curculionidae	g_Curcumorpho1	s_Curcumorpho1	Curcumorpho1
OTU_35	o_COLEOPTERA	f_Phalacridae	g_Stilbus	s_apicalis	Stilbus apicalis
OTU_36	o_DIPTERA	f_Anthomyiidae	g_Delia	s_ sp.	Delia sp.
OTU_37	o_HEMIPTERA	f_Miridae	g_Lygus	s_lineolaris	Lygus lineolaris
OTU_38	o_HEMIPTERA	f_Alydidae	g_Mirimorpho1	s_Mirimorpho1	Mirimorpho1
OTU_39	o_HEMIPTERA	f_Pentatomidae	g_Nabis	s_sp.	Nabis sp
OTU_40	o_HEMIPTERA	f_Anthocoridae	g_Podisus	s_brevispinus	Podisus brevispinus
OTU_41	o_HEMIPTERA	f_Enicocephalidae	g_Orius	s_sp.	Orius sp.
OTU_42	o_HEMIPTERA	f_Nabidae	g_Alydimorpho1	s_Alydimorpho1	Alydimorpho1
OTU_43	o_COLEOPTERA	f_Chrysomelidae	g_Corticaria	s_sp.	Corticaria sp.
OTU_44	o_COLEOPTERA	f_Coccinellidae	g_Harmonia	s_axydiris	Harmonia axydiris
OTU_45	o_COLEOPTERA	f_Coccinellidae	g_Coccinella	s_septempunctata	Coccinella septempunctata
OTU_46	o_COLEOPTERA	f_Coccinellidae	g_Coleomegilla	s_maculata	Coleomegilla maculata
OTU_47	o_COLEOPTERA	f_Coccinellidae	g_Propylea	s_quatuordecimpunctata	Propylea quatuordecimpunctata
OTU_48	o_COLEOPTERA	f_Coccinellidae	g_Hippodamia	s_ parenthesis	Hippodamia parenthesis
OTU_49	o_COLEOPTERA	f_Staphylinidae	g_Philonthus	s_sp.	Philonthus sp.
OTU_50	o_COLEOPTERA	f_Staphylinidae	g_Staphylinus	s_sp1	Staphylinus sp1
OTU_51	o_COLEOPTERA	f_Staphylinidae	g_Staphylinus	s_sp2	Staphylinus sp2
OTU_52	o_COLEOPTERA	f_Carabidae	g_Pteroticus	s_madidus	Pteroticus madidus
OTU_53	o_COLEOPTERA	f_Carabidae	g_Bembidion	s_ quadrimaculatum	Bembidion quadrimaculatum
OTU_54	o_COLEOPTERA	f_Carabidae	g_Agonum	s_ sp.	Agonum sp.
OTU_55	o_COLEOPTERA	f_Carabidae	g_Chlaenius	s_ emarginatus	Chlaenius emarginatus
OTU_56	o_COLEOPTERA	f_Carabidae	g_Anisodactylus	s_sanctaecrucis	Anisodactylus sanctaecrucis
OTU_57	o_COLEOPTERA	f_Carabidae	g_Caramorpho1	s_Caramorpho1	Caramorpho1
OTU_58	o_COLEOPTERA	f_Anthicidae	g_Anthimorpho1	s_Anthimorpho1	Anthimorpho1
OTU_59	o_HYMENOPTERA	f_Braconidae	g_Aphidius	s_ ervi	Aphidius ervi
OTU_60	o_DIPTERA	f_Sirphidae	g_Syrphimorpho1	s_Syrphimorpho1	Syrphimorpho1
OTU_61	o_DIPTERA	f_Sirphidae	g_Syrphimorpho2	s_Syrphimorpho2	Syrphimorpho2
OTU_62	o_DIPTERA	f_Sirphidae	g_Syrphimorpho3	s_Syrphimorpho3	Syrphimorpho3
OTU_63	o_HYMENOPTERA	f_Braconidae	g_Bracomorpho1	s_Bracomorpho1	Bracomorpho1
OTU_64	o_HYMENOPTERA	f_Braconidae	g_Bracomorpho2	s_Bracomorpho2	Bracomorpho2
OTU_65	o_HYMENOPTERA	f_Braconidae	g_Bracomorpho3	s_Bracomorpho3	Bracomorpho3
OTU_66	o_HYMENOPTERA	f_Braconidae	g_Bracomorpho4	s_Bracomorpho4	Bracomorpho4
OTU_67	o_HYMENOPTERA	f_Hymfam1	g_Hymorpho1	s_Hymorpho1	Hymorpho1
OTU_68	o_HYMENOPTERA	f_Hymfam2	g_Hymorpho2	s_Hymorpho2	Hymorpho2
OTU_69	o_HYMENOPTERA	f_Hymfam3	g_Hymorpho3	s_Hymorpho3	Hymorpho3
OTU_70	o_HYMENOPTERA	f_Hymfam4	g_Hymorpho4	s_Hymorpho4	Hymorpho4
OTU_71	o_HYMENOPTERA	f_Hymfam5	g_Hymorpho5	s_Hymorpho5	Hymorpho5
OTU_72	o_HYMENOPTERA	f_Hymfam6	g_Hymorpho6	s_Hymorpho6	Hymorpho6
OTU_73	o_HYMENOPTERA	f_Hymfam7	g_Hymorpho7	s_Hymorpho7	Hymorpho7
OTU_74	o_HYMENOPTERA	f_Hymfam8	g_Hymorpho8	s_Hymorpho8	Hymorpho8
OTU_75	o_HYMENOPTERA	f_Hymfam9	g_Hymorpho9	s_Hymorpho9	Hymorpho9
OTU_76	o_HYMENOPTERA	f_Hymfam10	g_Hymorpho10	s_Hymorpho10	Hymorpho10
OTU_77	o_HYMENOPTERA	f_Hymfam11	g_Hymorpho11	s_Hymorpho11	Hymorpho11
OTU_78	o_HYMENOPTERA	f_Hymfam12	g_Hymorpho12	s_Hymorpho12	Hymorpho12
OTU_79	o_HYMENOPTERA	f_Hymfam13	g_Hymorpho13	s_Hymorpho13	Hymorpho13
OTU_80	o_HYMENOPTERA	f_Hymfam14	g_Hymorpho14	s_Hymorpho14	Hymorpho14
OTU_81	o_HYMENOPTERA	f_Hymfam15	g_Hymorpho15	s_Hymorpho15	Hymorpho15
OTU_82	o_HYMENOPTERA	f_Hymfam16	g_Hymorpho16	s_Hymorpho16	Hymorpho16
OTU_83	o_HYMENOPTERA	f_Hymfam17	g_Hymorpho17	s_Hymorpho17	Hymorpho17
OTU_84	o_HYMENOPTERA	f_Hymfam18	g_Hymorpho18	s_Hymorpho18	Hymorpho18
OTU_85	o_HYMENOPTERA	f_Hymfam19	g_Hymorpho19	s_Hymorpho19	Hymorpho19
OTU_86	o_HYMENOPTERA	f_Hymfam20	g_Hymorpho20	s_Hymorpho20	Hymorpho20
OTU_87	o_HYMENOPTERA	f_Hymfam21	g_Hymorpho21	s_Hymorpho21	Hymorpho21
OTU_88	o_HYMENOPTERA	f_Hymfam22	g_Hymorpho22	s_Hymorpho22	Hymorpho22
OTU_89	o_HYMENOPTERA	f_Hymfam23	g_Hymorpho23	s_Hymorpho23	Hymorpho23
OTU_90	o_HYMENOPTERA	f_Hymfam24	g_Hymorpho24	s_Hymorpho24	Hymorpho24
OTU_91	o_HYMENOPTERA	f_Hymfam25	g_Hymorpho25	s_Hymorpho25	Hymorpho25
OTU_92	o_HYMENOPTERA	f_Hymfam26	g_Hymorpho26	s_Hymorpho26	Hymorpho26
OTU_93	o_HYMENOPTERA	f_Hymfam27	g_Hymorpho27	s_Hymorpho27	Hymorpho27
OTU_94	o_HYMENOPTERA	f_Hymfam28	g_Hymorpho28	s_Hymorpho28	Hymorpho28
OTU_95	o_HYMENOPTERA	f_Hymfam29	g_Hymorpho29	s_Hymorpho29	Hymorpho29
OTU_96	o_HYMENOPTERA	f_Hymfam30	g_Hymorpho30	s_Hymorpho30	Hymorpho30
OTU_97	o_HYMENOPTERA	f_Hymfam31	g_Hymorpho31	s_Hymorpho31	Hymorpho31
OTU_98	o_HYMENOPTERA	f_Hymfam32	g_Hymorpho32	s_Hymorpho32	Hymorpho32
OTU_99	o_HYMENOPTERA	f_Hymfam33	g_Hymorpho33	s_Hymorpho33	Hymorpho33
OTU_100	o_HYMENOPTERA	f_Hymfam34	g_Hymorpho34	s_Hymorpho34	Hymorpho34
OTU_101	o_HYMENOPTERA	f_Hymfam35	g_Hymorpho35	s_Hymorpho35	Hymorpho35
OTU_102	o_HYMENOPTERA	f_Hymfam36	g_Hymorpho36	s_Hymorpho36	Hymorpho36
OTU_103	o_HYMENOPTERA	f_Hymfam37	g_Hymorpho37	s_Hymorpho37	Hymorpho30
OTU_104	o_HYMENOPTERA	f_Hymfam38	g_Hymorpho38	s_Hymorpho38	Hymorpho31
OTU_105	o_HYMENOPTERA	f_Hymfam39	g_Hymorpho39	s_Hymorpho39	Hymorpho39
OTU_106	o_HYMENOPTERA	f_Hymfam40	g_Hymorpho40	s_Hymorpho40	Hymorpho40
OTU_107	o_HYMENOPTERA	f_Hymfam41	g_Hymorpho41	s_Hymorpho41	Hymorpho41
OTU_108	o_HYMENOPTERA	f_Hymfam42	g_Hymorpho42	s_Hymorpho42	Hymorpho42
OTU_109	o_HYMENOPTERA	f_Ichneumonidae	g_Ichneumorpho1	s_Ichneumorpho1	Ichneumorpho1
OTU_110	o_COLEOPTERA	f_Latridiidae	g_Systelloderes	s_biceps	Systelloderes biceps
OTU_111	o_COLEOPTERA	f_Scarabaeidae	g_Ataenius	s_sp.	Ataenius
OTU_112	o_COLEOPTERA	f_Elateridae	g_Elatemorpho1	s_Elatemorpho1	Elatemorpho1
OTU_113	o_DIPTERA	f_Platystomatidae	g_Rivella	s_ sp.	Rivella sp.
OTU_114	o_DIPTERA	f_Tephritidae	g_Euaresta	s_bella	Euaresta bella
OTU_115	o_DIPTERA	f_Dolichopodidae	g_Condylostylus	s_sp.	Condylostylus sp.
OTU_116	o_DIPTERA	f_Tipulidae	g_Tipula	s_sp.	Tipula sp.
OTU_117	o_DIPTERA	f_Sciaridae	g_Bradysia	s_sp.	Bradysia sp.
OTU_118	o_DIPTERA	f_Drosophilidae	g_Microdrosophila	s_sp.	Microdrosophila sp.
OTU_119	o_DIPTERA	f_Chironomidae	g_Chiromorpho1	s_Chiromorpho1	Chiromorpho1
OTU_120	o_DIPTERA	f_Chironomidae	g_Chiromorpho2	s_Chiromorpho2	Chiromorpho2
OTU_121	o_DIPTERA	f_Chironomidae	g_Chiromorpho3	s_Chiromorpho3	Chiromorpho3
OTU_122	o_DIPTERA	f_Anthomyiidae	g_Anthomorpho1	s_Anthomorpho1	Anthomorpho1
OTU_123	o_DIPTERA	f_Empididae	g_Platypalpus	s_sp.	Platypalpus sp.
OTU_124	o_DIPTERA	f_Empididae	g_Empimorpho1	s_Empimorpho1	Empimorpho1
OTU_125	o_DIPTERA	f_Phoridae	g_Diplonevra	s_sp.	Diplonevra sp.
OTU_126	o_DIPTERA	f_Diptfam1	g_Diptmorpho1	s_Diptmorpho1	Diptmorpho1
OTU_127	o_DIPTERA	f_Diptfam2	g_Diptmorpho2	s_Diptmorpho2	Diptmorpho2
OTU_128	o_DIPTERA	f_Diptfam3	g_Diptmorpho3	s_Diptmorpho3	Diptmorpho3
OTU_129	o_DIPTERA	f_Diptfam4	g_Diptmorpho4	s_Diptmorpho4	Diptmorpho4
OTU_130	o_DIPTERA	f_Diptfam5	g_Diptmorpho5	s_Diptmorpho5	Diptmorpho5
OTU_131	o_DIPTERA	f_Diptfam6	g_Diptmorpho6	s_Diptmorpho6	Diptmorpho6
OTU_132	o_DIPTERA	f_Diptfam7	g_Diptmorpho7	s_Diptmorpho7	Diptmorpho7
OTU_133	o_DIPTERA	f_Diptfam8	g_Diptmorpho8	s_Diptmorpho8	Diptmorpho8
OTU_134	o_DIPTERA	f_Diptfam9	g_Diptmorpho9	s_Diptmorpho9	Diptmorpho9
OTU_135	o_DIPTERA	f_Diptfam10	g_Diptmorpho10	s_Diptmorpho10	Diptmorpho10
OTU_136	o_DIPTERA	f_Diptfam11	g_Diptmorpho11	s_Diptmorpho11	Diptmorpho11
OTU_137	o_DIPTERA	f_Diptfam12	g_Diptmorpho12	s_Diptmorpho12	Diptmorpho12
OTU_138	o_DIPTERA	f_Diptfam13	g_Diptmorpho13	s_Diptmorpho13	Diptmorpho13
OTU_139	o_DIPTERA	f_Diptfam14	g_Diptmorpho14	s_Diptmorpho14	Diptmorpho14
OTU_140	o_DIPTERA	f_Diptfam15	g_Diptmorpho15	s_Diptmorpho15	Diptmorpho15
OTU_141	o_DIPTERA	f_Diptfam16	g_Diptmorpho16	s_Diptmorpho16	Diptmorpho16
OTU_142	o_DIPTERA	f_Diptfam17	g_Diptmorpho17	s_Diptmorpho17	Diptmorpho17
OTU_143	o_DIPTERA	f_Diptfam18	g_Diptmorpho18	s_Diptmorpho18	Diptmorpho18
OTU_144	o_DIPTERA	f_Diptfam19	g_Diptmorpho19	s_Diptmorpho19	Diptmorpho19
OTU_145	o_DIPTERA	f_Diptfam20	g_Diptmorpho20	s_Diptmorpho20	Diptmorpho20
OTU_146	o_DIPTERA	f_Diptfam21	g_Diptmorpho21	s_Diptmorpho21	Diptmorpho21
OTU_147	o_DIPTERA	f_Diptfam22	g_Diptmorpho22	s_Diptmorpho22	Diptmorpho22
OTU_148	o_DIPTERA	f_Muscidae	g_Muscimorpho1	s_Muscimorpho1	Muscimorpho1
OTU_149	o_ORTHOPTERA	f_Gryllidae	g_Gryllus	s_sp.	Gryllus
OTU_150	o_HYMENOPTERA	f_Formicidae	g_Formorpho1	s_Formorpho1	Formorpho1

## Sheet: Saint-Simon
ID	Groupe (Piqueur -suceur ou Broyeur)	Phytophage/Auxiliaire	Ordre	OTUs	DST0_1	DST0_2	DST0_3	DST0_4	DST0_5	DST0_6	DST0_7	DST0_8	DST1_1	DST1_2	DST1_3	DST1_4	DST1_5	DST1_6	DST1_7	DST1_8	DSMR0_1	DSMR0_2	DSMR0_3	DSMR0_4	DSMR0_5	DSMR0_6	DSMR0_7	DSMR0_8	DSMR1_1	DSMR1_2	DSMR1_3	DSMR1_4	DSMR1_5	DSMR1_6	DSMR1_7	DSMR1_8	DSMRB0_1	DSMRB0_2	DSMRB0_3	DSMRB0_4	DSMRB0_5	DSMRB0_6	DSMRB0_7	DSMRB0_8	DSMRB1_1	DSMRB1_2	DSMRB1_3	DSMRB1_4	DSMRB1_5
1	Piqueur -suceur	Phytophage	HEMIPTERA	Aphis glycines	5	2	4	3	10	7	2	1	8	5	4	8	14	3	7	3	7	7	3	3	12	3	3	3	1	3	0	3	11	3	4	0	1	2	4	2	5	3	1	3	5	6	7	2	7
2	Piqueur -suceur	Phytophage	HEMIPTERA	Aphis sp1	0	0	0	0	0	0	0	0	0	0	0	0	0	0	0	0	0	0	0	0	0	0	0	0	0	0	0	0	0	0	0	0	0	0	0	0	0	0	0	0	0	0	0	0	0
3	Piqueur -suceur	Phytophage	HEMIPTERA	Aphis sp2	0	0	0	0	0	0	0	0	0	0	0	0	0	0	0	0	0	0	0	0	0	0	0	0	0	0	0	0	0	0	0	0	0	0	0	0	0	0	0	0	0	0	0	0	0
4	Piqueur -suceur	Phytophage	HEMIPTERA	Eriosoma sp.	1	0	0	0	0	0	0	0	0	0	0	0	0	0	0	0	0	0	0	0	0	0	0	0	0	0	0	0	0	0	0	0	0	0	0	0	0	0	0	0	0	0	0	0	0
5	Piqueur -suceur	Phytophage	HEMIPTERA	Acyrtosiphon sp.	0	2	3	0	0	2	0	0	3	0	0	0	2	0	0	0	0	0	1	0	1	0	0	0	1	0	0	0	4	0	0	0	0	0	0	0	0	1	0	0	0	1	0	0	0
6	Piqueur -suceur	Phytophage	HEMIPTERA	Capitophorus sp.	0	0	0	0	0	0	0	0	0	0	0	0	0	0	0	0	0	0	0	0	0	0	0	0	0	0	0	0	0	0	0	0	0	0	0	0	0	0	0	0	0	0	0	0	0
7	Piqueur -suceur	Phytophage	HEMIPTERA	Rhopalosiphoninus sp.	0	0	0	0	0	0	0	0	0	0	0	0	0	0	0	0	0	0	0	0	0	0	0	0	0	0	0	0	0	0	0	0	0	0	0	0	0	0	0	0	0	0	0	0	0
8	Piqueur -suceur	Phytophage	HEMIPTERA	Aphimorpho 1	0	0	0	0	0	0	0	0	0	0	0	0	0	0	0	0	0	0	0	0	0	0	0	0	0	0	0	0	0	0	0	0	1	0	0	0	0	0	0	0	1	1	0	0	0
9	Piqueur -suceur	Phytophage	HEMIPTERA	Aphimorpho 2	0	0	0	0	0	0	0	0	0	0	0	0	0	0	0	0	0	0	0	0	0	0	0	0	0	0	0	0	0	0	0	0	0	0	0	0	0	0	0	0	0	1	0	0	0
10	Piqueur -suceur	Phytophage	HEMIPTERA	Aphimorpho 3	0	0	0	0	0	0	0	0	0	0	0	0	0	0	0	0	0	0	0	0	0	0	0	0	0	0	0	0	0	0	1	0	0	0	0	0	0	0	0	0	0	0	0	0	0
11	Piqueur -suceur	Phytophage	HEMIPTERA	Therioaphis sp.	0	0	0	0	0	0	0	0	0	0	0	0	0	0	0	0	0	0	0	0	0	0	0	0	0	0	0	0	0	0	0	0	0	0	0	0	0	0	0	0	0	0	0	0	0
12	Piqueur -suceur	Phytophage	HEMIPTERA	Aphis sp3	0	0	0	0	0	0	0	0	0	0	0	0	0	0	0	0	0	0	0	0	0	0	0	0	0	0	0	0	0	0	0	0	0	0	0	0	0	0	0	0	0	0	0	0	0
13	Piqueur -suceur	Phytophage	HEMIPTERA	Uroleucon sp.	0	0	0	0	0	0	0	0	0	0	0	0	0	0	0	0	0	0	0	0	0	0	0	0	0	0	0	0	0	0	0	0	0	0	0	0	0	0	0	0	0	0	0	0	0
14	Piqueur -suceur	Phytophage	HEMIPTERA	Empoasca sp.	2	1	6	1	4	5	3	3	3	3	1	0	5	2	2	1	4	5	1	0	3	3	7	2	1	2	2	0	8	6	1	1	6	3	3	0	8	2	1	1	1	2	1	0	3
15	Piqueur -suceur	Phytophage	HEMIPTERA	Cicamorpho1	0	0	0	0	0	0	0	1	0	0	0	0	0	0	0	0	0	0	0	0	0	0	0	0	0	0	0	0	0	0	0	0	0	0	0	0	0	0	0	0	0	0	0	0	0
16	Piqueur -suceur	Phytophage	HEMIPTERA	Cicamorpho2	0	0	0	0	0	0	0	0	0	0	0	0	0	0	0	0	0	0	0	0	0	0	0	0	0	0	1	0	0	0	0	0	0	0	0	0	0	0	0	0	0	0	0	0	0
17	Piqueur -suceur	Phytophage	HEMIPTERA	Cicamorpho3	0	0	0	0	0	0	0	0	0	0	0	0	0	0	0	0	0	0	0	0	0	0	0	0	0	0	0	0	0	0	0	0	0	0	0	0	0	0	0	0	0	0	0	0	0
18	Piqueur -suceur	Phytophage	HEMIPTERA	Psylmorpho1	0	0	0	0	0	0	0	0	0	0	0	0	0	0	0	0	0	0	0	0	0	0	0	0	0	0	0	0	0	0	0	0	0	0	0	0	0	0	0	0	0	0	0	0	0
19	Piqueur -suceur	Phytophage	THYSANOPTERA	Thripmorpho1	0	0	0	0	0	0	0	0	0	1	0	0	0	0	0	0	0	0	1	0	0	0	0	0	0	0	0	0	0	0	0	0	1	0	0	0	0	1	0	0	0	0	0	0	1
20	Piqueur -suceur	Phytophage	COLEOPTERA	Glischrochilus quadrisignatus	0	0	0	0	0	0	0	0	0	0	0	0	0	0	0	0	0	0	0	0	0	0	0	0	0	0	0	0	0	0	0	0	0	0	0	0	0	0	0	0	0	0	0	0	0
21	Broyeur	Phytophage	COLEOPTERA	Cerotoma trifurcata	0	0	0	0	0	0	0	0	0	0	0	0	0	0	0	0	0	0	0	0	0	0	0	0	0	0	0	0	0	0	0	0	0	0	0	0	0	0	0	0	0	0	0	0	0
22	Broyeur	Phytophage	COLEOPTERA	Chaetocnema aridula	0	0	0	1	0	0	0	0	0	0	0	0	0	0	0	0	0	0	0	0	0	0	0	0	0	0	0	0	0	0	0	0	0	0	0	0	0	0	0	0	0	0	0	0	0
23	Broyeur	Phytophage	COLEOPTERA	Leptinotarsa decemlineata	0	0	0	0	0	0	0	0	0	0	0	0	0	0	0	0	0	0	0	0	0	0	0	0	0	0	0	0	0	0	0	0	0	0	0	0	0	0	0	0	0	0	0	0	0
24	Broyeur	Phytophage	COLEOPTERA	Phyllotreta sp.	0	0	0	0	0	0	0	0	0	0	0	0	0	0	0	0	0	0	0	0	0	0	0	0	0	0	0	0	0	0	0	0	0	0	0	0	0	0	0	0	0	0	0	0	0
25	Broyeur	Phytophage	COLEOPTERA	Altica sp1	0	0	0	0	0	0	0	0	0	0	0	0	0	0	0	0	0	0	0	0	0	0	0	0	0	0	0	0	0	0	0	0	0	0	0	0	0	0	0	0	0	0	0	0	0
26	Broyeur	Phytophage	COLEOPTERA	Altica sp2	0	0	0	0	0	0	0	0	0	0	0	0	0	0	0	0	0	0	0	0	0	0	0	0	0	0	0	0	0	0	0	0	0	0	0	0	0	0	0	0	0	0	0	0	0
27	Broyeur	Phytophage	COLEOPTERA	Altica sp3	0	0	0	0	0	0	0	0	0	0	0	0	0	0	0	0	0	0	0	0	0	0	0	0	0	0	0	0	0	0	0	0	0	0	0	0	0	0	0	0	0	0	0	0	0
28	Broyeur	Phytophage	COLEOPTERA	Altica sp4	0	0	0	0	0	0	0	0	0	0	0	0	0	0	0	0	0	0	0	0	0	0	0	0	0	0	0	0	0	0	0	0	0	0	0	0	0	0	0	0	0	0	0	0	0
29	Broyeur	Phytophage	COLEOPTERA	Atomaria sp.	0	0	0	0	0	0	0	0	0	0	0	0	0	0	0	0	0	0	0	0	0	0	0	0	0	0	0	0	0	0	0	0	0	0	0	0	0	0	0	0	0	0	0	2	0
30	Broyeur	Phytophage	COLEOPTERA	Brachypterus urticae	0	0	0	0	0	0	0	0	0	0	0	0	0	0	0	0	0	0	0	0	0	0	0	0	0	0	0	0	0	0	0	0	0	0	0	0	0	0	0	0	0	0	0	0	0
31	Broyeur	Phytophage	COLEOPTERA	Sitona sp.	0	0	0	0	0	0	0	0	0	0	0	0	0	0	0	0	0	0	0	0	0	0	0	0	0	0	0	0	0	0	0	0	0	0	0	0	0	0	0	0	0	0	0	0	0
32	Broyeur	Phytophage	COLEOPTERA	Baris sp.	0	0	0	0	0	0	0	0	0	0	0	0	0	0	0	0	0	0	0	0	0	0	0	0	0	0	0	0	0	0	0	0	0	0	0	0	0	0	0	0	0	0	0	0	0
33	Broyeur	Phytophage	COLEOPTERA	Ceutorynchus americanus	0	0	0	0	0	0	0	0	0	0	0	0	0	0	0	0	0	0	0	0	0	0	0	0	0	0	0	0	0	0	0	0	0	0	0	0	0	0	0	0	0	0	0	0	0
34	Broyeur	Phytophage	COLEOPTERA	Curcumorpho1	0	0	0	0	0	0	0	1	0	0	0	0	0	0	0	1	0	0	0	0	0	0	0	0	0	0	0	0	0	0	0	0	0	0	0	0	0	0	0	0	0	0	0	0	0
35	Broyeur	Phytophage	COLEOPTERA	Stilbus apicalis	0	0	0	0	0	0	0	0	0	0	0	0	0	0	0	0	0	0	0	0	0	0	0	0	0	0	0	0	0	0	0	0	0	0	0	0	0	0	0	0	0	0	0	0	0
36	Broyeur	Phytophage	DIPTERA	Delia sp.	0	0	0	0	0	0	1	0	0	0	0	0	0	0	0	0	0	0	0	0	0	0	0	0	0	0	0	0	0	0	0	0	0	0	0	0	0	0	0	0	0	0	0	0	0
37		Auxiliaire puceron	HEMIPTERA	Lygus lineolaris	0	0	0	0	0	0	0	0	0	0	0	0	0	0	1	0	0	0	0	0	0	0	0	0	0	0	0	0	0	0	0	0	0	0	0	0	0	0	0	0	0	0	0	1	0
38		Auxiliaire puceron	HEMIPTERA	Mirimorpho1	0	0	0	0	0	0	0	0	1	0	0	0	0	0	0	0	0	0	0	0	0	0	0	0	0	0	0	1	2	0	0	0	0	0	0	0	0	0	0	0	0	0	0	0	0
39		Auxiliaire puceron	HEMIPTERA	Nabis sp	0	0	0	0	1	0	0	1	0	0	2	1	0	0	0	0	0	0	0	0	0	0	0	0	0	0	0	0	1	0	0	0	0	0	0	0	1	0	0	0	0	0	1	0	0
40		Auxiliaire puceron	HEMIPTERA	Podisus brevispinus	0	0	0	0	0	0	0	0	0	0	0	0	0	0	0	0	0	0	0	0	0	0	0	0	0	0	0	0	0	0	0	0	0	0	1	0	0	0	0	0	0	0	0	0	0
41		Auxiliaire puceron	HEMIPTERA	Orius sp.	0	0	0	0	0	0	0	0	0	0	0	0	0	0	0	0	0	0	0	0	0	0	0	0	0	0	0	0	0	0	0	0	0	0	0	0	0	0	0	0	0	0	1	0	0
42		Auxiliaire puceron	HEMIPTERA	Alydimorpho1	0	0	0	0	0	0	0	0	0	0	0	0	0	0	0	0	0	0	0	0	0	0	0	0	0	0	0	0	0	0	0	0	0	0	0	0	0	0	0	0	0	0	0	0	0
43		Auxiliaire puceron	COLEOPTERA	Corticaria sp.	1	0	0	0	0	1	0	0	0	0	1	0	0	0	0	0	0	0	0	0	0	0	0	0	0	0	0	0	0	0	0	1	0	0	0	0	0	0	0	0	0	0	0	0	0
44		Auxiliaire puceron	COLEOPTERA	Harmonia axydiris	0	0	0	0	0	0	0	0	1	0	0	0	0	0	0	0	0	1	0	0	0	1	0	0	0	0	1	0	0	1	0	0	0	0	0	0	0	0	0	0	0	0	0	0	0
45		Auxiliaire puceron	COLEOPTERA	Coccinella septempunctata	0	0	0	0	0	0	0	0	0	0	0	0	0	0	0	0	0	0	0	0	0	0	0	0	0	0	0	0	0	0	0	0	0	0	0	0	0	0	0	0	0	0	0	0	0
46		Auxiliaire puceron	COLEOPTERA	Coleomegilla maculata	0	0	0	0	0	0	0	0	0	0	1	0	0	0	0	0	0	0	0	0	0	0	0	0	1	0	0	0	0	0	0	0	0	0	0	0	0	0	0	0	0	0	0	0	0
47		Auxiliaire puceron	COLEOPTERA	Propylea quatuordecimpunctata	0	3	1	1	0	1	1	1	0	0	1	1	0	0	2	2	0	1	0	0	0	4	1	0	1	0	0	0	1	0	0	0	1	0	1	0	0	1	3	0	1	0	1	0	1
48		Auxiliaire puceron	COLEOPTERA	Hippodamia parenthesis	0	0	0	0	0	0	0	0	0	0	0	0	0	0	0	0	0	0	0	0	0	0	0	0	0	0	0	0	0	0	0	0	0	0	0	0	0	0	0	0	0	0	1	0	0
49		Auxiliaire puceron	COLEOPTERA	Philonthus sp.	0	0	0	0	0	0	0	0	0	0	0	0	0	0	0	1	0	0	0	0	0	0	1	0	0	0	0	0	0	0	0	0	0	0	0	0	0	0	0	0	0	0	0	0	0
50		Auxiliaire puceron	COLEOPTERA	Staphylinus sp1	0	0	0	0	0	0	0	0	0	0	0	0	0	0	0	0	0	0	0	0	0	0	0	0	0	0	0	0	0	0	0	0	0	0	0	0	0	0	0	0	0	0	0	0	0
51		Auxiliaire puceron	COLEOPTERA	Staphylinus sp2	0	0	0	0	0	0	0	0	0	0	0	0	0	0	0	0	0	0	0	0	0	0	0	0	0	0	0	0	0	0	0	0	0	0	0	0	0	0	0	0	0	0	0	0	0
52		Auxiliaire puceron	COLEOPTERA	Pteroticus madidus	0	0	0	0	0	0	0	0	0	0	0	0	0	0	0	0	0	0	0	0	0	0	0	0	0	0	0	0	0	0	0	0	0	0	0	0	0	0	0	0	0	0	0	0	0
53		Auxiliaire puceron	COLEOPTERA	Bembidion quadrimaculatum	0	0	0	0	0	0	0	0	0	0	0	0	0	0	0	0	0	0	0	0	0	0	0	0	0	0	0	0	0	0	0	0	0	0	0	0	0	0	0	0	0	0	0	0	0
54		Auxiliaire puceron	COLEOPTERA	Agonum sp.	0	0	0	0	0	0	0	0	0	0	0	0	0	0	0	0	0	0	0	0	0	0	0	0	0	0	0	0	0	0	0	0	0	0	0	0	0	0	0	0	0	0	0	0	0
55		Auxiliaire puceron	COLEOPTERA	Chlaenius emarginatus	0	0	0	0	0	0	0	0	0	0	0	0	0	0	0	0	0	0	0	0	0	0	0	0	0	0	0	0	0	0	0	0	0	0	0	0	0	0	0	0	0	0	0	0	0
56		Auxiliaire puceron	COLEOPTERA	Anisodactylus sanctaecrucis	0	0	0	0	0	0	0	0	0	0	0	0	0	0	0	0	0	0	0	0	0	0	0	0	0	0	0	0	0	0	0	0	0	0	0	0	0	0	0	0	0	0	0	0	0
57		Auxiliaire puceron	COLEOPTERA	Caramorpho1	0	0	0	0	0	0	0	0	0	0	0	0	0	0	0	0	0	0	0	0	0	0	0	0	0	0	0	0	0	0	0	0	0	0	0	0	0	0	0	0	0	0	0	0	0
58		Auxiliaire puceron	COLEOPTERA	Anthimorpho1	0	0	0	0	0	0	0	0	0	0	0	0	0	0	0	0	0	0	0	0	0	0	0	0	0	0	0	0	0	0	0	0	0	0	0	0	0	0	0	0	0	0	0	0	0
59		Auxiliaire puceron	HYMENOPTERA	Aphidius ervi	0	0	0	0	0	1	0	0	0	0	0	0	0	1	0	0	0	0	0	1	1	0	1	0	0	0	0	0	2	0	1	0	0	1	0	0	0	1	0	0	0	0	0	0	0
60		Auxiliaire puceron	DIPTERA	Syrphimorpho1	0	0	0	0	0	0	0	0	0	0	0	0	0	0	0	0	0	0	0	0	0	0	0	0	0	0	0	0	0	0	0	0	0	0	0	0	0	0	0	0	0	0	0	0	0
61		Auxiliaire puceron	DIPTERA	Syrphimorpho2	0	0	0	0	0	0	0	0	0	0	0	0	0	0	0	0	0	0	0	0	0	0	0	0	0	0	0	0	0	0	0	0	0	0	0	0	0	0	0	0	0	0	0	0	0
62		Auxiliaire puceron	DIPTERA	Syrphimorpho3	0	0	0	0	0	0	0	0	0	0	0	0	0	0	0	0	0	0	0	0	0	0	0	0	0	0	0	0	0	0	0	0	0	0	0	0	0	0	0	0	0	0	0	0	0
63		Auxi_autre	HYMENOPTERA	Bracomorpho1	0	0	0	0	0	0	0	0	0	0	0	0	0	0	0	0	0	0	0	0	0	0	0	0	0	0	0	0	0	0	0	0	0	0	0	0	0	0	0	0	0	0	0	0	0
64		Auxi_autre	HYMENOPTERA	Bracomorpho2	0	0	0	0	0	0	0	0	0	0	0	0	0	0	0	0	0	0	0	0	0	0	0	0	0	0	0	0	0	0	0	0	0	0	0	0	0	0	0	0	0	0	0	0	0
65		Auxi_autre	HYMENOPTERA	Bracomorpho3	0	0	0	0	0	0	0	0	0	0	0	0	0	0	0	0	1	0	0	0	0	0	0	0	0	0	0	0	0	0	0	0	0	0	0	0	0	0	0	0	0	0	0	0	0
66		Auxi_autre	HYMENOPTERA	Bracomorpho4	0	0	0	0	0	0	0	0	0	0	0	0	0	0	0	0	0	0	1	0	0	0	0	0	0	0	0	0	0	0	0	0	0	0	0	0	0	0	0	0	0	0	0	0	0
67		Auxi_autre	HYMENOPTERA	Hymorpho1	0	0	0	0	0	0	0	0	0	0	0	0	0	0	0	0	0	0	0	0	0	0	0	0	0	0	0	0	0	0	0	0	0	0	0	0	0	0	0	0	0	0	0	0	0
68		Auxi_autre	HYMENOPTERA	Hymorpho2	0	0	0	0	0	0	0	0	0	0	0	0	0	0	0	0	0	0	0	0	0	0	0	0	0	0	0	0	0	0	0	0	0	0	0	0	0	0	0	0	0	0	0	0	0
69		Auxi_autre	HYMENOPTERA	Hymorpho3	0	0	0	0	0	0	0	0	0	0	0	0	0	0	0	0	0	0	0	0	0	0	0	0	0	0	0	0	0	0	0	0	0	0	0	0	0	0	0	0	0	0	0	0	0
70		Auxi_autre	HYMENOPTERA	Hymorpho4	0	0	0	0	0	0	0	0	0	0	0	0	0	0	0	0	0	0	0	0	0	0	0	0	0	0	0	0	0	0	0	0	0	0	0	0	0	0	0	0	0	0	0	0	0
71		Auxi_autre	HYMENOPTERA	Hymorpho5	0	0	0	0	0	0	0	0	0	0	0	0	0	0	0	0	0	0	0	0	0	0	0	0	0	0	0	0	0	0	0	0	0	0	0	0	0	0	0	0	0	0	0	0	0
72		Auxi_autre	HYMENOPTERA	Hymorpho6	0	0	0	0	0	0	0	0	0	0	0	0	0	0	0	0	0	0	0	0	0	0	0	0	0	0	0	0	0	0	0	0	0	0	0	0	0	0	0	0	0	0	0	0	0
73		Auxi_autre	HYMENOPTERA	Hymorpho7	0	0	0	0	0	0	0	0	0	0	0	0	0	0	0	0	0	0	0	0	0	0	0	0	0	0	0	0	0	0	0	0	0	0	0	0	0	0	0	0	0	0	1	0	0
74		Auxi_autre	HYMENOPTERA	Hymorpho8	0	0	0	0	0	0	0	0	0	0	0	0	0	0	0	0	0	0	0	0	0	0	0	0	0	0	0	0	0	1	0	0	0	0	0	0	0	0	1	0	0	0	0	0	0
75		Auxi_autre	HYMENOPTERA	Hymorpho9	0	1	0	0	0	0	0	0	0	0	0	0	0	0	0	0	0	0	0	0	0	0	0	0	0	0	0	0	0	1	0	0	0	0	0	0	0	0	1	0	0	0	0	0	0
76		Auxi_autre	HYMENOPTERA	Hymorpho10	0	0	0	0	0	0	0	0	0	0	0	0	1	0	0	0	0	0	0	0	0	0	0	0	0	0	0	0	0	0	0	0	0	0	0	0	0	0	0	0	0	0	0	0	0
77		Auxi_autre	HYMENOPTERA	Hymorpho11	0	0	0	0	0	0	0	0	0	0	0	0	0	0	0	1	0	0	0	0	1	0	0	0	0	0	0	0	0	0	0	0	0	0	0	0	0	0	0	0	0	0	0	0	0
78		Auxi_autre	HYMENOPTERA	Hymorpho12	0	0	0	0	0	0	0	0	0	0	0	0	0	0	0	0	0	0	0	0	0	0	0	0	0	0	0	0	0	0	0	0	0	0	0	0	0	0	0	0	0	0	0	0	0
79		Auxi_autre	HYMENOPTERA	Hymorpho13	0	0	0	0	0	0	0	0	0	0	0	0	0	0	0	0	0	0	0	0	0	0	0	0	0	0	0	0	0	0	0	0	0	0	0	0	0	0	0	0	0	0	0	0	0
80		Auxi_autre	HYMENOPTERA	Hymorpho14	0	0	0	0	0	0	0	0	0	0	0	0	0	0	0	0	0	0	0	0	0	0	0	0	0	0	0	0	0	0	0	0	0	0	0	0	0	0	0	0	0	0	0	0	0
81		Auxi_autre	HYMENOPTERA	Hymorpho15	0	0	0	0	0	0	0	0	0	0	0	0	0	0	0	0	0	0	0	0	0	0	0	0	0	0	0	0	0	0	0	0	0	0	0	0	0	0	0	0	0	0	0	0	0
82		Auxi_autre	HYMENOPTERA	Hymorpho16	0	0	0	0	0	0	0	0	0	0	0	0	0	0	0	0	0	0	0	0	0	0	0	0	0	0	0	0	0	0	0	0	0	0	0	0	0	0	0	0	0	0	0	0	0
83		Auxi_autre	HYMENOPTERA	Hymorpho17	0	0	0	0	0	0	0	0	0	0	0	0	0	0	0	0	0	0	0	0	0	0	0	0	0	0	0	0	0	0	0	0	0	0	0	0	0	0	0	0	0	0	0	0	0
84		Auxi_autre	HYMENOPTERA	Hymorpho18	0	0	0	0	0	0	0	0	0	0	0	0	0	0	0	0	0	0	0	0	0	0	0	0	0	0	0	0	0	0	0	0	0	0	0	0	0	0	0	0	0	0	0	0	0
85		Auxi_autre	HYMENOPTERA	Hymorpho19	0	0	0	0	0	0	0	0	0	0	0	0	0	0	0	0	0	0	0	0	0	0	0	0	0	0	0	0	0	0	0	0	0	0	0	0	0	0	0	0	0	0	0	0	0
86		Auxi_autre	HYMENOPTERA	Hymorpho20	0	0	0	0	0	0	0	0	0	0	0	0	0	0	0	0	0	0	0	0	0	0	0	0	0	0	0	0	0	0	0	0	0	0	0	0	0	0	0	0	0	0	0	0	0
87		Auxi_autre	HYMENOPTERA	Hymorpho21	0	0	0	0	0	0	0	0	0	0	0	0	0	0	0	0	0	0	0	0	0	0	0	0	0	0	0	0	0	0	0	0	0	0	0	0	0	0	0	0	0	0	0	0	0
88		Auxi_autre	HYMENOPTERA	Hymorpho22	0	0	0	0	0	0	0	0	0	0	0	0	0	0	0	0	0	0	0	0	0	0	0	0	0	0	0	0	0	0	0	0	0	0	0	0	0	0	0	0	0	0	0	0	0
89		Auxi_autre	HYMENOPTERA	Hymorpho23	0	0	0	0	0	0	0	0	0	0	0	0	0	0	0	0	0	0	0	0	0	0	0	0	0	0	0	0	0	0	0	0	0	0	0	0	0	0	0	0	0	0	0	0	0
90		Auxi_autre	HYMENOPTERA	Hymorpho24	0	0	0	0	0	0	0	0	0	0	0	0	0	0	0	0	0	0	0	0	0	0	0	0	0	0	0	0	0	0	0	0	0	0	0	0	0	0	0	0	0	0	0	0	0
91		Auxi_autre	HYMENOPTERA	Hymorpho25	0	0	0	0	0	0	0	0	0	0	0	0	0	0	0	0	0	0	0	0	0	0	0	0	0	0	0	0	0	0	0	0	0	0	0	0	0	0	0	0	0	0	0	0	0
92		Auxi_autre	HYMENOPTERA	Hymorpho26	0	0	0	0	0	0	0	0	0	0	0	0	0	0	0	0	0	0	0	0	0	0	0	0	0	0	0	0	0	0	0	0	0	0	0	0	0	0	0	0	0	0	0	0	0
93		Auxi_autre	HYMENOPTERA	Hymorpho27	0	0	0	0	0	0	0	0	0	0	0	0	0	0	0	0	0	0	0	0	0	0	0	0	0	0	0	0	0	0	0	0	0	0	0	0	0	0	0	0	0	0	0	0	0
94		Auxi_autre	HYMENOPTERA	Hymorpho28	0	0	0	0	0	0	0	0	0	0	0	0	0	0	0	0	0	0	0	0	0	0	0	0	0	0	0	0	0	0	0	0	0	0	0	0	0	0	0	0	0	0	0	0	0
95		Auxi_autre	HYMENOPTERA	Hymorpho29	0	0	0	0	0	0	0	0	0	0	0	0	0	0	0	0	0	0	0	0	0	0	0	0	0	0	0	0	0	0	0	0	0	0	0	0	0	0	0	0	0	0	0	0	0
96		Auxi_autre	HYMENOPTERA	Hymorpho30	0	0	0	0	0	0	0	0	0	0	0	0	0	0	0	0	0	0	0	0	0	0	0	0	0	0	0	0	0	0	0	0	0	0	0	0	0	0	0	0	0	0	0	0	0
97		Auxi_autre	HYMENOPTERA	Hymorpho31	0	0	0	0	0	0	0	0	0	0	0	0	0	0	0	0	0	0	0	0	0	0	0	0	0	0	0	0	0	0	0	0	0	0	0	0	0	0	0	0	0	0	0	0	0
98		Auxi_autre	HYMENOPTERA	Hymorpho32	0	0	0	0	0	0	0	0	0	0	0	0	0	0	0	0	0	0	0	0	0	0	0	0	0	0	0	0	0	0	0	0	0	0	0	0	0	0	0	0	0	0	0	0	0
99		Auxi_autre	HYMENOPTERA	Hymorpho33	0	0	0	0	0	0	0	0	0	0	0	0	0	0	0	0	0	0	0	0	0	0	0	0	0	0	0	0	0	0	0	0	0	0	0	0	0	0	0	0	0	0	0	0	0
100		Auxi_autre	HYMENOPTERA	Hymorpho34	0	0	0	0	0	0	0	0	0	0	0	0	0	0	0	0	0	0	0	0	0	0	0	0	0	0	0	0	0	0	0	0	0	0	0	0	0	0	0	0	0	0	0	0	0
101		Auxi_autre	HYMENOPTERA	Hymorpho35	0	0	0	0	0	0	0	0	0	0	0	0	0	0	0	0	0	0	0	0	0	0	0	0	0	0	0	0	0	0	0	0	0	0	0	0	0	0	0	0	0	0	0	0	0
102		Auxi_autre	HYMENOPTERA	Hymorpho36	0	0	0	0	0	0	0	0	0	0	0	0	0	0	0	0	0	0	0	0	0	0	0	0	0	0	0	0	0	0	0	0	0	0	0	0	0	0	0	0	0	0	0	0	0
103		Auxi_autre	HYMENOPTERA	Hymorpho30	0	0	0	0	0	0	0	0	0	0	0	0	0	0	0	0	0	0	0	0	0	0	0	0	0	0	0	0	0	0	0	0	0	0	0	0	0	0	0	0	0	0	0	0	0
104		Auxi_autre	HYMENOPTERA	Hymorpho31	0	0	0	0	0	0	0	0	0	0	0	0	0	0	0	0	0	0	0	0	0	0	0	0	0	0	0	0	0	0	0	0	0	0	0	0	0	0	0	0	0	0	0	0	0
105		Auxi_autre	HYMENOPTERA	Hymorpho39	0	0	0	0	0	0	0	0	0	0	0	0	0	0	0	0	0	0	0	0	0	0	0	0	0	0	0	0	0	0	0	0	0	0	0	0	0	0	0	0	0	0	0	0	0
106		Auxi_autre	HYMENOPTERA	Hymorpho40	0	0	0	0	0	0	0	0	0	0	0	0	0	0	0	0	0	0	0	0	0	0	0	0	0	0	0	0	0	0	0	0	0	0	0	0	0	0	0	0	0	0	0	0	0
107		Auxi_autre	HYMENOPTERA	Hymorpho41	0	0	0	0	0	0	0	0	0	0	0	0	0	0	0	0	0	0	0	0	0	0	0	0	0	0	0	0	0	0	0	0	0	0	0	0	0	0	0	0	0	0	0	0	0
108		Auxi_autre	HYMENOPTERA	Hymorpho42	0	0	0	0	0	0	0	0	0	0	0	0	0	0	0	0	0	0	0	0	0	0	0	0	0	0	0	0	0	0	0	0	0	0	0	0	0	0	0	0	0	0	0	0	0
109		Auxi_autre	HYMENOPTERA	Ichneumorpho1	0	0	0	0	0	0	0	0	0	0	0	0	0	0	0	0	0	0	0	0	0	0	0	0	0	0	0	0	0	0	0	0	0	0	0	0	0	0	0	0	0	0	0	0	0
110		Neutre	COLEOPTERA	Systelloderes biceps	0	0	0	0	0	0	0	0	0	0	0	0	0	0	0	0	0	0	0	0	0	0	0	0	0	0	0	0	0	0	0	0	0	0	0	0	0	0	0	0	0	0	0	0	0
111		Neutre	COLEOPTERA	Ataenius	0	0	0	0	0	0	0	0	0	0	0	0	0	0	0	0	0	0	0	0	0	0	0	0	0	0	0	0	0	0	0	0	0	0	0	0	0	0	0	0	0	0	0	0	0
112		Neutre	COLEOPTERA	Elatemorpho1	0	0	0	0	0	0	0	0	0	0	0	0	0	0	0	0	0	0	0	0	0	0	0	0	0	0	0	0	0	0	0	0	0	0	0	0	0	0	0	0	0	0	0	0	0
113		Neutre	DIPTERA	Rivella sp.	1	1	1	5	4	4	1	3	3	3	3	3	0	1	1	0	4	1	1	2	2	3	2	4	1	1	2	1	3	1	4	5	1	1	0	4	0	1	0	3	0	0	4	5	0
114		Neutre	DIPTERA	Euaresta bella	0	0	0	0	0	0	0	0	0	0	0	0	0	0	0	0	0	0	0	0	0	0	0	0	0	0	0	0	0	0	0	0	0	0	0	0	0	0	0	0	0	0	0	0	0
115		Neutre	DIPTERA	Condylostylus sp.	1	0	1	2	3	1	3	2	0	0	2	0	0	1	1	0	1	2	1	2	0	1	3	1	0	1	5	1	0	1	0	0	2	0	0	0	0	0	2	2	0	0	3	1	0
116		Neutre	DIPTERA	Tipula sp.	0	0	0	1	0	0	0	0	0	0	0	0	0	0	1	0	0	0	0	0	0	0	0	0	0	0	0	0	0	0	0	1	0	0	0	0	0	0	0	0	0	1	0	0	0
117		Neutre	DIPTERA	Bradysia sp.	2	3	2	4	2	2	0	4	0	1	2	1	2	1	0	0	2	0	0	0	3	1	1	2	0	1	2	0	6	1	0	1	1	1	0	0	2	1	4	0	4	0	2	2	1
118		Neutre	DIPTERA	Microdrosophila sp.	0	0	1	0	0	1	0	0	0	0	0	0	0	0	1	0	0	0	0	1	0	0	0	1	0	0	0	0	0	0	0	0	0	0	0	0	0	0	0	1	0	0	1	1	0
119		Neutre	DIPTERA	Chiromorpho1	0	0	0	0	0	0	0	0	0	0	0	0	0	0	0	0	0	0	0	0	0	0	0	0	0	0	0	0	0	0	0	0	0	0	0	0	0	0	0	0	0	0	0	0	0
120		Neutre	DIPTERA	Chiromorpho2	0	1	0	0	0	0	0	0	0	0	0	0	0	0	0	0	0	0	0	0	0	0	0	0	0	0	0	0	0	0	0	0	0	0	0	0	0	0	0	0	0	0	0	0	0
121		Neutre	DIPTERA	Chiromorpho3	0	1	0	0	0	0	1	0	0	1	0	0	0	0	0	0	0	0	0	0	2	0	0	0	0	0	0	0	0	1	0	0	0	0	0	0	0	1	0	0	0	0	0	0	2
122		Neutre	DIPTERA	Anthomorpho1	0	0	0	0	0	0	0	0	0	0	0	0	0	0	0	0	0	0	0	0	0	0	0	0	0	0	0	0	0	0	0	0	0	0	0	0	0	0	0	0	0	0	0	0	0
123		Neutre	DIPTERA	Platypalpus sp.	0	0	0	0	0	0	0	0	1	0	1	1	0	0	0	0	1	0	0	0	0	1	1	0	0	0	0	0	0	0	0	0	0	0	0	0	0	2	0	0	1	1	0	1	1
124		Neutre	DIPTERA	Empimorpho1	0	0	0	1	0	0	0	0	0	0	0	0	0	0	0	1	0	0	0	1	0	0	0	0	0	0	0	0	0	0	0	1	0	0	0	0	0	0	0	0	0	0	0	1	0
125		Neutre	DIPTERA	Diplonevra sp.	0	1	0	0	0	0	0	0	0	0	0	0	0	0	1	1	0	0	0	1	0	0	0	0	0	0	2	0	0	0	0	0	0	0	0	1	0	0	0	0	1	1	1	0	0
126		Neutre	DIPTERA	Diptmorpho1	0	0	1	6	0	0	0	6	0	0	2	0	0	0	3	3	0	0	0	3	0	0	0	0	0	0	2	4	0	0	0	2	1	1	0	1	0	0	0	2	0	1	0	0	0
127		Neutre	DIPTERA	Diptmorpho2	1	0	0	0	1	0	0	0	0	0	0	0	0	0	0	0	0	0	0	0	0	0	0	0	0	0	0	0	0	0	1	0	0	0	0	0	0	1	1	0	0	0	0	0	0
128		Neutre	DIPTERA	Diptmorpho3	0	0	0	0	0	0	0	0	1	0	0	11	0	0	0	0	0	0	0	0	0	0	0	0	0	0	3	0	1	1	0	0	1	0	0	0	0	0	1	0	0	0	0	4	0
129		Neutre	DIPTERA	Diptmorpho4	0	0	0	0	0	0	0	0	1	0	0	0	0	1	0	0	0	1	0	0	0	0	0	0	0	0	0	0	0	0	0	0	1	0	0	0	0	0	0	0	0	0	0	0	0
130		Neutre	DIPTERA	Diptmorpho5	1	0	0	0	0	0	0	0	0	1	0	0	0	0	0	0	0	0	0	0	0	0	0	0	0	0	0	0	0	0	0	0	0	0	0	0	0	0	0	0	0	0	0	0	0
131		Neutre	DIPTERA	Diptmorpho6	0	0	0	0	0	0	0	0	0	0	0	0	0	0	0	0	0	0	0	0	0	0	0	0	0	0	0	0	0	0	0	0	0	0	0	0	0	0	0	0	0	0	0	0	0
132		Neutre	DIPTERA	Diptmorpho7	0	0	0	0	0	0	0	0	0	0	0	0	0	0	0	0	0	0	0	0	0	0	0	0	0	0	0	0	0	0	0	0	0	0	0	0	0	0	0	0	0	0	0	0	0
133		Neutre	DIPTERA	Diptmorpho8	0	0	0	0	0	0	0	0	1	0	0	0	0	0	0	0	0	0	0	0	0	0	0	0	0	0	0	0	0	0	0	0	0	0	0	0	0	0	0	0	0	0	0	0	0
134		Neutre	DIPTERA	Diptmorpho9	0	0	0	9	0	0	0	2	0	0	0	0	0	0	0	3	0	0	0	2	0	0	0	5	0	0	2	7	1	0	1	3	0	0	0	0	0	0	0	4	0	0	0	0	1
135		Neutre	DIPTERA	Diptmorpho10	0	0	0	16	0	0	0	7	0	0	0	9	0	0	0	4	0	0	0	11	0	0	1	8	0	0	0	9	1	1	0	7	0	0	0	0	0	0	0	9	0	0	0	10	0
136		Neutre	DIPTERA	Diptmorpho11	0	0	0	0	0	1	1	2	0	1	0	0	0	1	0	1	0	1	0	2	0	0	2	1	0	0	0	0	0	0	0	0	0	0	0	0	0	0	0	3	0	0	1	0	0
137		Neutre	DIPTERA	Diptmorpho12	0	0	0	0	0	0	0	0	0	0	0	0	0	0	0	0	0	0	0	0	0	0	0	0	0	0	0	0	0	0	0	0	0	0	0	0	0	0	0	0	0	0	0	0	0
138		Neutre	DIPTERA	Diptmorpho13	0	0	0	0	0	0	0	0	0	0	0	0	0	0	0	0	0	0	0	0	0	0	0	0	0	0	0	0	0	0	0	0	0	0	0	0	0	0	0	0	0	0	0	0	0
139		Neutre	DIPTERA	Diptmorpho14	0	0	0	0	0	0	0	0	0	0	0	0	0	0	0	0	0	0	0	0	0	0	0	0	0	0	0	0	0	0	0	0	0	0	0	0	0	0	0	0	0	0	0	0	0
140		Neutre	DIPTERA	Diptmorpho15	0	0	0	0	0	0	0	0	0	0	0	0	0	0	0	0	0	0	0	0	0	0	0	0	0	0	0	0	0	0	0	0	0	0	0	0	0	0	0	0	0	0	0	0	0
141		Neutre	DIPTERA	Diptmorpho16	0	0	0	0	0	0	0	0	0	0	0	0	0	0	0	0	0	0	0	0	0	0	0	0	0	0	0	0	0	0	0	0	0	0	0	0	0	0	0	0	0	0	0	0	0
142		Neutre	DIPTERA	Diptmorpho17	0	0	0	0	0	0	0	0	0	0	0	0	0	0	0	0	0	0	0	0	0	0	0	0	0	0	0	0	0	0	0	0	0	0	0	0	0	0	0	0	0	0	0	0	0
143		Neutre	DIPTERA	Diptmorpho18	0	0	0	0	0	0	0	0	0	0	0	0	0	0	0	0	0	0	0	0	0	0	0	0	0	0	0	0	0	0	0	0	0	0	0	0	0	0	0	0	0	0	0	0	0
144		Neutre	DIPTERA	Diptmorpho19	0	0	0	0	0	0	0	0	0	0	0	0	0	0	0	0	0	0	0	0	0	0	0	0	0	0	0	0	0	0	0	0	0	0	0	0	0	0	0	0	0	0	0	0	0
145		Neutre	DIPTERA	Diptmorpho20	0	0	0	0	0	0	0	0	0	0	0	0	0	0	0	0	0	0	0	0	0	0	0	0	0	0	0	0	0	0	0	0	0	0	0	0	0	0	0	0	0	0	0	0	0
146		Neutre	DIPTERA	Diptmorpho21	0	0	0	0	0	0	0	0	0	0	0	0	0	0	0	0	0	0	0	0	0	0	0	0	0	0	0	0	0	0	0	0	0	0	0	0	0	0	0	0	0	0	0	0	0
147		Neutre	DIPTERA	Diptmorpho22	0	0	0	0	0	0	0	0	0	0	0	0	0	0	0	0	0	0	0	0	0	0	0	0	0	0	0	0	0	0	0	0	0	0	0	0	0	0	0	0	0	0	0	0	0
148		Neutre	DIPTERA	Muscimorpho1	0	0	0	0	0	0	0	0	0	0	0	0	0	0	0	0	0	0	0	0	0	0	0	0	0	0	0	0	0	0	0	0	0	0	0	0	0	0	0	0	0	0	0	0	0
149		Neutre	ORTHOPTERA	Gryllus	0	0	0	0	0	0	0	0	0	0	0	0	0	0	0	0	0	0	0	0	0	0	0	0	0	0	0	0	0	0	0	0	0	0	0	0	0	0	0	0	0	0	0	0	0
150		Neutre	HYMENOPTERA	Formorpho1	0	0	0	0	0	0	0	0	0	0	0	0	0	0	0	0	0	0	0	0	0	0	0	0	0	0	0	0	0	0	0	0	0	0	0	0	0	0	0	0	0	0	0	0	0
				Tot_insect	15	16	20	50	25	26	13	34	23	16	20	35	24	11	20	22	20	19	9	29	25	17	23	27	6	8	22	26	41	18	13	22	17	9	9	8	16	15	15	28	14	15	25	30	17
				Tot_phyto	8	5	13	5	14	14	6	6	14	9	5	8	21	5	9	5	11	12	6	3	16	6	10	5	3	5	3	3	23	9	6	1	9	5	7	2	13	7	2	4	7	11	8	4	11
				Tot_auxi	1	4	1	1	1	3	1	2	2	0	5	2	1	1	3	4	1	2	1	1	2	5	3	0	2	0	1	1	6	3	1	1	1	1	2	0	1	2	5	0	1	0	5	1	1
				Tot_Aph	6	4	7	3	10	9	2	1	11	5	4	8	16	3	7	3	7	7	4	3	13	3	3	3	2	3	0	3	15	3	5	0	2	2	4	2	5	4	1	3	6	9	7	2	7
				Tot_Aph_En	1	3	1	1	1	3	1	2	2	0	5	2	0	1	3	3	0	2	0	1	1	5	3	0	2	0	1	1	6	1	1	1	1	1	2	0	1	2	3	0	1	0	4	1	1
				Tot_piq1	8	5	13	4	14	14	5	5	14	9	5	8	21	5	9	4	11	12	6	3	16	6	10	5	3	5	3	3	23	9	6	1	9	5	7	2	13	7	2	4	7	11	8	2	11
				Tot_broy1	0	0	0	1	0	0	1	1	0	0	0	0	0	0	0	1	0	0	0	0	0	0	0	0	0	0	0	0	0	0	0	0	0	0	0	0	0	0	0	0	0	0	0	2	0
				Tot_autr_piq	2	1	6	1	4	5	3	4	3	4	1	0	5	2	2	1	4	5	2	0	3	3	7	2	1	2	3	0	8	6	1	1	7	3	3	0	8	3	1	1	1	2	1	0	4
[truncated: 100 more columns]
